# Supplementary material for: A d-dimer and ADAMTS8 based multi-marker score for the diagnosis of acute aortic dissection
Source: Sci Rep. 2026 May 7;16:14679. doi: 10.1038/s41598-026-51121-w (PMC13156294; doi:10.1038/s41598-026-51121-w)
Supplement: Supplementary file 1 — Supplementary Material 1. Table S1. List of differentially expressed genes in ST clusters. [file 41598_2026_51121_MOESM1_ESM.xlsx]

## Sheet: Sheet1
Table S1. List of differentially expressed genes in ST clusters.
gene	p_val	avg_logFC	pct.1	pct.2	p_val_adj
IGKC	9.96e-53	2.35409	0.888	0.645	1.74e-48
HBA2	1.17e-207	2.10259	0.975	0.257	2.1e-203
HBA2	1.25e-68	1.9887	0.907	0.144	2e-64
IGLC2	1.63e-34	1.98529	0.781	0.467	2.86e-30
IGLC1	4.47e-36	1.94869	0.493	0.181	7.82e-32
HBB	3.22e-106	1.9336	0.907	0.083	5.14e-102
SOD2	1.92e-291	1.80521	0.998	0.438	3.06e-287
IGHG1	2.3e-66	1.75686	0.637	0.215	4.01e-62
CHI3L2	3.46e-295	1.56948	0.676	0.068	5.52e-291
HBB	2.75e-202	1.55729	0.814	0.135	4.91e-198
SPP1	3.06e-113	1.55538	0.994	0.925	5.35e-109
HBA1	0	1.53721	0.886	0.1	0
FTH1	4.12e-284	1.53683	1	1	6.57e-280
S100A9	1.97e-220	1.5127	0.917	0.116	3.15e-216
HBB	5.27e-96	1.50046	0.767	0.242	9.2e-92
DEPP1	3.92e-289	1.43476	0.992	0.543	6.85e-285
IGHG3	8.75e-108	1.40814	0.667	0.126	1.57e-103
IGHG3	9.25e-38	1.39263	0.553	0.227	1.62e-33
CXCL3	3.6e-110	1.35134	0.778	0.035	5.75e-106
IGHG4	1.33e-63	1.3498	0.661	0.207	2.38e-59
APOE	2.9e-125	1.33398	0.977	0.429	5.19e-121
MT2A	5.56e-239	1.32467	1	0.653	8.88e-235
HBA1	2.38e-75	1.29704	0.667	0.057	3.8e-71
IGLC2	3.17e-143	1.28658	0.565	0.064	5.66e-139
CCN2	6.22e-279	1.21296	0.998	0.819	1.09e-274
CP	1e-142	1.20486	0.937	0.421	1.79e-138
IL6	1.72e-293	1.16275	0.791	0.091	2.74e-289
IGHG4	3.33e-19	1.13035	0.498	0.283	5.82e-15
IGHG1	9.41e-69	1.11764	0.536	0.115	1.68e-64
POSTN	2.34e-28	1.11547	0.909	0.227	4.09e-24
HBA1	1.65e-88	1.11118	0.693	0.192	2.88e-84
RNASE1	1.05e-54	1.08077	0.982	0.745	1.68e-50
CFB	2.53e-149	1.08077	0.61	0.173	4.04e-145
APOC1	4.31e-132	1.07816	0.795	0.182	7.71e-128
SOD2	0	1.03815	0.996	0.669	0
NAMPT	4.34e-188	1.029	0.712	0.178	6.93e-184
TGM2	9.41e-196	0.998064	0.911	0.398	1.5e-191
DCN	9.97e-41	0.994011	0.932	0.587	1.78e-36
SAA1	6.52e-90	0.973706	0.787	0.352	1.14e-85
LITAF	9.07e-72	0.967337	0.865	0.377	1.45e-67
AQP1	6.77e-90	0.964349	0.87	0.535	1.21e-85
CD74	2.87e-72	0.961003	0.95	0.704	5.13e-68
SERPINE1	2.42e-107	0.960444	0.709	0.393	3.87e-103
SERPINE1	1.46e-224	0.958252	0.939	0.532	2.55e-220
SELENOP	1.09e-65	0.914224	0.958	0.485	1.74e-61
IL33	1.15e-19	0.904224	0.667	0.166	1.84e-15
TNC	1.23e-103	0.900203	0.641	0.289	1.97e-99
CD74	7.52e-56	0.896573	0.982	0.782	1.2e-51
FCGBP	1.17e-31	0.891746	0.681	0.33	1.86e-27
VEGFA	3.43e-161	0.883078	0.703	0.278	5.99e-157
IER3	3.39e-146	0.873494	0.581	0.141	5.42e-142
FABP5	2.33e-72	0.862156	0.749	0.358	4.07e-68
CCL2	5.1e-170	0.858742	0.771	0.244	8.14e-166
NCOA7	4.46e-24	0.854369	0.727	0.151	7.8e-20
C1QB	1.33e-78	0.853157	0.9	0.415	2.38e-74
RASD1	5.44e-229	0.846841	0.768	0.14	9.51e-225
CXCL12	2.47e-45	0.843507	0.865	0.611	3.95e-41
SELE	6.72e-55	0.8419	0.636	0.048	1.18e-50
SLC39A14	6.61e-138	0.835026	0.628	0.197	1.06e-133
IGHM	5.38e-05	0.828917	0.214	0.126	0.939732
EFEMP1	7.11e-217	0.827118	1	0.872	1.24e-212
HLA-DRA	6.89e-153	0.825076	0.958	0.597	1.2e-148
PDLIM1	1.23e-20	0.821888	1	0.39	2.16e-16
HLA-DRB1	1.16e-73	0.816096	0.886	0.398	2.07e-69
S100A6	3.07e-137	0.80529	1	0.987	5.36e-133
INHBA	0	0.797401	0.724	0.12	0
ADIRF	1.73e-81	0.795256	0.937	0.722	3.09e-77
CD74	1.02e-149	0.794311	0.953	0.617	1.78e-145
MGST1	1.6e-147	0.791961	0.825	0.262	2.79e-143
MYH11	2.39e-180	0.791484	0.841	0.479	4.17e-176
CXCL5	3.69e-79	0.784644	0.389	0.011	5.88e-75
RARRES1	1.55e-202	0.783	0.811	0.177	2.71e-198
FN1	0	0.778465	1	0.999	0
CXCL8	1.68e-208	0.777893	0.628	0.084	2.68e-204
UPP1	2.14e-26	0.775395	0.722	0.139	3.42e-22
TIMP1	5.31e-184	0.772693	1	0.999	8.48e-180
C1QTNF1	4.78e-73	0.771694	0.88	0.449	8.36e-69
C1QA	1.15e-46	0.759383	0.886	0.521	1.84e-42
IGFBP5	1.68e-20	0.757282	0.928	0.871	2.69e-16
PLA2G2A	6.35e-191	0.753751	0.979	0.539	1.11e-186
SPRY1	1.13e-19	0.74975	0.758	0.181	1.97e-15
STC1	2.12e-55	0.74496	0.566	0.127	3.8e-51
HLA-DRA	1.07e-40	0.739598	0.958	0.766	1.71e-36
MALAT1	8.2e-37	0.73833	1	1	1.47e-32
S100A9	1.59e-144	0.736022	0.934	0.56	2.78e-140
POSTN	0	0.733679	0.912	0.454	0
IFI30	2.72e-85	0.731831	0.813	0.325	4.86e-81
SLCO2A1	5.11e-59	0.730231	0.636	0.044	8.92e-55
IGHA1	5.22e-12	0.729561	0.327	0.151	9.34e-08
PLVAP	4.48e-73	0.72075	0.868	0.236	8e-69
MMRN1	1.25e-97	0.718427	0.697	0.031	2.18e-93
IGLC3	4.84e-122	0.718232	0.274	0.014	8.65e-118
INHBA	3.53e-86	0.718197	0.642	0.134	5.64e-82
LEP	8.76e-159	0.702594	0.703	0.052	1.53e-154
C1QB	3.01e-47	0.696382	0.922	0.537	4.8e-43
ADIRF	3.25e-191	0.695939	0.999	0.87	5.68e-187
PRCP	1.8e-28	0.694899	0.818	0.154	3.14e-24
ID1	4.22e-14	0.693321	0.909	0.374	7.37e-10
HLA-DPA1	1.6e-74	0.690212	0.836	0.327	2.85e-70
CFH	2.82e-50	0.688639	0.71	0.337	4.93e-46
CXCL1	2.81e-38	0.688581	0.417	0.029	4.49e-34
PI15	2.6e-243	0.683537	0.656	0.133	4.54e-239
PRSS23	7.43e-84	0.683476	0.887	0.47	1.3e-79
STEAP4	9.18e-145	0.682942	0.632	0.069	1.47e-140
IGFBP7	1.1e-252	0.68273	1	0.984	1.92e-248
ADM	3.51e-19	0.677072	0.778	0.202	5.61e-15
IGFBP5	1.66e-241	0.677023	0.778	0.437	2.96e-237
SAT1	3.72e-95	0.670798	0.809	0.493	5.94e-91
ANGPTL4	3.52e-103	0.669115	0.442	0.103	5.62e-99
NFKBIA	1.7e-73	0.667573	0.502	0.203	2.71e-69
PECAM1	2.08e-51	0.664602	0.838	0.308	3.72e-47
VCAM1	3.96e-46	0.663319	0.727	0.075	6.91e-42
MT1X	1.61e-64	0.663266	0.49	0.216	2.57e-60
H19	1.78e-264	0.661304	0.615	0.204	3.18e-260
VIM	1.14e-121	0.654431	1	1	1.99e-117
CXCL12	8.09e-31	0.651992	0.784	0.5	1.41e-26
CHI3L2	0	0.65113	0.626	0.106	0
LTBP2	5.73e-160	0.651082	0.932	0.638	1e-155
CLU	1.16e-169	0.65003	0.999	0.841	2.03e-165
RNASE1	1.76e-123	0.649031	0.948	0.623	3.08e-119
ADM	1.04e-98	0.648429	0.464	0.149	1.81e-94
APOD	7.18e-144	0.646996	0.857	0.359	1.25e-139
TMSB4X	1.43e-53	0.644171	0.994	0.968	2.29e-49
GAS1	6.37e-132	0.642987	0.733	0.208	1.11e-127
VIM	0	0.642259	1	0.992	0
TSPAN7	8.4e-65	0.641418	0.697	0.048	1.47e-60
RAMP3	1.98e-65	0.641238	0.697	0.047	3.46e-61
VWF	3.96e-49	0.641156	0.831	0.292	7.09e-45
PRELP	6.53e-196	0.640307	1	0.949	1.04e-191
CFH	2.21e-64	0.637342	0.89	0.404	3.96e-60
MT1X	1.19e-160	0.636937	0.985	0.801	2.07e-156
SRGN	5.59e-107	0.636028	0.932	0.635	9.76e-103
CP	3.77e-58	0.634475	0.656	0.473	6.03e-54
C3	9.25e-145	0.633438	0.942	0.519	1.62e-140
F13A1	4.45e-108	0.630899	0.631	0.174	7.77e-104
SERPINH1	7.21e-46	0.630269	0.993	0.67	1.29e-41
NRGN	8.65e-134	0.628193	0.552	0.079	1.51e-129
HLA-DPA1	7.21e-41	0.625854	0.813	0.388	1.15e-36
IL6	2.02e-277	0.625584	0.762	0.359	3.61e-273
TGM2	0	0.621152	0.939	0.58	0
HLA-DRB1	1.07e-36	0.620247	0.867	0.489	1.71e-32
FOS	1.68e-124	0.619928	0.918	0.529	2.93e-120
MYL9	5.32e-177	0.618103	0.999	0.849	9.3e-173
IGFBP3	1.34e-61	0.617818	0.65	0.425	2.14e-57
CFD	1.3e-132	0.609521	0.872	0.397	2.28e-128
COL1A2	0	0.608799	1	0.984	0
THBS2	2.16e-100	0.608672	0.966	0.758	3.77e-96
STEAP4	2.64e-67	0.608253	0.607	0.168	4.73e-63
MT-CO2	6.88e-253	0.607757	1	1	1.2e-248
COL14A1	2.81e-96	0.607277	0.669	0.411	4.9e-92
NNMT	8.42e-69	0.606505	0.683	0.443	1.34e-64
HLA-DPB1	6.71e-73	0.606477	0.749	0.25	1.2e-68
CCDC80	1.79e-117	0.605399	0.895	0.544	3.13e-113
MFGE8	4.57e-55	0.602129	0.913	0.726	8.16e-51
HLA-C	9.43e-164	0.601661	0.838	0.361	1.65e-159
CXCL8	0	0.601578	0.612	0.152	0
COL6A3	1.53e-30	0.598657	0.897	0.542	2.73e-26
FTH1	0	0.593686	1	1	0
IGFBP3	5.19e-203	0.593478	0.886	0.626	9.29e-199
FOS	3.85e-292	0.592729	0.853	0.411	6.89e-288
CHI3L1	3.2e-153	0.590614	0.596	0.112	5.59e-149
PRG4	1.71e-117	0.589919	0.547	0.182	2.98e-113
SRGN	9.33e-50	0.587931	0.699	0.249	1.49e-45
TYROBP	4.82e-88	0.587136	0.802	0.285	8.62e-84
MT1G	3.63e-39	0.587126	0.417	0.029	5.8e-35
S100A8	5.8e-211	0.586178	0.539	0.023	9.25e-207
CCL2	1.44e-45	0.58544	0.746	0.427	2.51e-41
CTSD	4.1e-46	0.582272	0.985	0.913	7.16e-42
C11orf96	1.33e-85	0.577702	0.929	0.74	2.33e-81
MCL1	2.2e-10	0.577659	0.806	0.385	3.52e-06
IL6	1.3e-122	0.575999	0.674	0.276	2.28e-118
SERPINE2	4.24e-60	0.574388	0.658	0.289	7.41e-56
C1QTNF1	1.5e-47	0.573076	0.703	0.397	2.68e-43
TNFRSF6B	2.59e-18	0.571496	0.545	0.097	4.53e-14
GPAM	7.24e-90	0.571207	0.574	0.061	1.26e-85
SPARCL1	8.08e-154	0.570347	0.994	0.83	1.41e-149
IGFBP7	5.74e-97	0.569671	1	0.999	1.03e-92
ELN	1.47e-98	0.568812	0.786	0.407	2.56e-94
HSPG2	1.64e-10	0.568262	0.909	0.475	2.87e-06
PLTP	6.24e-47	0.568191	0.795	0.375	1.12e-42
MALAT1	3.57e-158	0.567332	1	1	5.69e-154
C1QC	5.65e-52	0.567042	0.645	0.186	9.03e-48
CRLF1	5.85e-98	0.566852	0.676	0.151	1.05e-93
DCN	1.28e-120	0.564333	0.904	0.462	2.23e-116
A2M	4.2e-129	0.563223	0.988	0.815	7.34e-125
CARTPT	1.11e-40	0.562168	0.27	0.068	1.99e-36
MT-ND2	9.39e-297	0.561921	1	0.99	1.68e-292
NDRG1	6.45e-59	0.56103	0.487	0.245	1.13e-54
RPS8	1.62e-15	0.559747	1	0.991	2.83e-11
FRZB	1.8e-54	0.558006	0.57	0.223	3.22e-50
VEGFA	4.05e-57	0.557984	0.518	0.259	6.47e-53
NPM1	1.83e-126	0.557758	0.876	0.584	3.2e-122
HLA-E	1.9e-12	0.557698	1	0.608	3.32e-08
ENG	5.46e-48	0.554662	0.913	0.691	9.54e-44
CD248	1.36e-135	0.553589	0.671	0.163	2.38e-131
FRZB	2.48e-84	0.552549	0.601	0.333	4.33e-80
ALDH1A3	3.51e-62	0.551453	0.624	0.105	6.13e-58
SPARCL1	8.61e-204	0.548536	0.902	0.61	1.54e-199
PRELP	8.5e-83	0.545957	0.684	0.448	1.49e-78
SERPINA1	9.52e-94	0.545024	0.611	0.101	1.52e-89
PRELP	6.69e-149	0.544258	0.669	0.393	1.2e-144
MALAT1	1.79e-147	0.543999	1	0.974	3.13e-143
HLA-DQB1	1.01e-85	0.543353	0.662	0.162	1.8e-81
TM4SF1	6.35e-45	0.543145	0.658	0.497	1.01e-40
EGFL7	1.26e-43	0.541871	0.721	0.237	2.26e-39
CCDC3	4.37e-74	0.541404	0.635	0.4	7.63e-70
EIF5A	2.6e-131	0.541048	0.818	0.428	4.54e-127
SAA2	4.47e-83	0.540806	0.474	0.12	7.8e-79
IGHM	3.05e-13	0.540139	0.167	0.046	5.45e-09
ELN	1.25e-248	0.539769	0.756	0.31	2.23e-244
FCER1G	2.66e-74	0.539516	0.853	0.369	4.75e-70
TM4SF1	5.38e-40	0.537444	0.73	0.472	9.62e-36
IGHA1	2.96e-36	0.537334	0.559	0.311	5.18e-32
TMEM176A	4e-169	0.536682	0.66	0.124	6.98e-165
CSF3R	5.41e-145	0.535839	0.487	0.035	8.64e-141
COL4A1	1.94e-90	0.534945	0.867	0.629	3.4e-86
EGFL7	3.34e-12	0.532542	0.667	0.207	5.84e-08
LGMN	1.23e-55	0.531838	0.722	0.317	2.19e-51
CD44	3.9e-08	0.531565	0.861	0.517	0.000623108
FTL	1.73e-60	0.531034	1	1	3.02e-56
STEAP4	4.01e-119	0.52926	0.666	0.176	7e-115
OGN	7.26e-80	0.528023	0.662	0.175	1.3e-75
MFAP4	3.91e-41	0.52562	0.537	0.241	7e-37
DEPP1	5.92e-39	0.525259	0.777	0.508	1.06e-34
HLA-DRB1	3.8e-105	0.524553	0.752	0.311	6.64e-101
RPL36A	1.86e-11	0.523002	1	0.923	3.25e-07
PGF	1.91e-145	0.522739	0.574	0.159	3.33e-141
TNS1	1.07e-67	0.520674	0.647	0.456	1.87e-63
ACTA2	4.97e-125	0.520029	0.965	0.738	8.69e-121
CD14	1.17e-91	0.518692	0.774	0.375	2.04e-87
THY1	1.32e-90	0.518295	0.712	0.256	2.32e-86
CALD1	3.58e-122	0.516223	0.985	0.788	6.25e-118
THBD	1.47e-36	0.515385	0.485	0.295	2.35e-32
HSP90B1	4.81e-83	0.514718	0.992	0.936	8.4e-79
RPL23	1.46e-29	0.514592	0.971	0.747	2.61e-25
IFI16	7.64e-12	0.514374	0.788	0.302	1.34e-07
RGS5	3.27e-97	0.512857	0.848	0.571	5.71e-93
TAGLN	2.42e-41	0.511991	0.97	0.884	4.33e-37
TIMP1	9.83e-32	0.511869	1	1	1.76e-27
IGHG2	5.96e-36	0.511623	0.158	0.02	1.04e-31
ADH1B	9.92e-41	0.511042	0.616	0.243	1.77e-36
INMT	6.27e-61	0.509993	0.56	0.165	1.1e-56
CCL19	3.24e-86	0.50996	0.534	0.081	5.18e-82
ZNF395	4.27e-159	0.509939	0.398	0.062	7.46e-155
MT-ND4	0	0.509752	1	1	0
C1QC	2.53e-78	0.509135	0.601	0.197	4.42e-74
TFPI2	1.11e-150	0.508876	0.53	0.131	1.94e-146
CTSB	0	0.508241	0.998	0.965	0
RPS18	7.81e-33	0.507899	0.993	0.891	1.4e-28
ADAMTS4	3.01e-72	0.507168	0.414	0.121	4.81e-68
IGFBP2	6.55e-38	0.506475	0.673	0.244	1.17e-33
C1QC	1.4e-95	0.505911	0.658	0.145	2.5e-91
PLN	8.42e-86	0.505553	0.538	0.251	1.47e-81
RPS6	1.01e-29	0.505525	0.985	0.901	1.8e-25
CRIP1	3.15e-81	0.504396	0.794	0.458	5.5e-77
FLNA	1.35e-136	0.503143	0.999	0.889	2.35e-132
CYP1B1	5.13e-128	0.502086	0.748	0.257	8.96e-124
LYVE1	1.36e-106	0.501334	0.624	0.217	2.37e-102
HLA-B	1.48e-108	0.500393	0.997	0.962	2.59e-104
GADD45B	1.37e-44	0.50005	0.646	0.46	2.39e-40
VMP1	1.65e-40	0.499905	0.516	0.323	2.63e-36
CALR	2.54e-33	0.49962	0.986	0.718	4.55e-29
HLA-B	2.47e-43	0.499358	0.995	0.966	3.95e-39
TAGLN	1.12e-142	0.499212	1	0.889	1.95e-138
B2M	7.91e-64	0.497063	1	1	1.41e-59
EDIL3	1.62e-31	0.496742	0.753	0.36	2.9e-27
C11orf96	3.26e-222	0.496064	0.888	0.536	5.83e-218
ECSCR	7.93e-22	0.495895	0.697	0.132	1.39e-17
RPL7	1.66e-12	0.495871	1	0.987	2.91e-08
RPS2	1.19e-32	0.49576	0.993	0.872	2.13e-28
MRC1	4.98e-83	0.495471	0.542	0.156	8.7e-79
SERPINE2	4.77e-67	0.494794	0.342	0.089	7.61e-63
CTSL	1.09e-47	0.494513	0.806	0.423	1.95e-43
MSR1	5.54e-72	0.493934	0.602	0.205	9.67e-68
HLA-DPA1	1.63e-95	0.493703	0.713	0.303	2.85e-91
EGLN3	6.43e-180	0.493286	0.316	0.028	1.12e-175
SELENOP	3.58e-38	0.492988	0.594	0.241	6.4e-34
LOX	3.82e-38	0.492486	0.664	0.23	6.83e-34
AGT	2.8e-37	0.492473	0.572	0.187	4.47e-33
TGFBI	3.08e-97	0.49144	0.81	0.46	5.39e-93
MYL9	2.56e-42	0.490378	0.97	0.886	4.58e-38
FCGR3A	4.34e-62	0.489288	0.689	0.267	7.76e-58
IL11	1.48e-73	0.488872	0.25	0.004	2.37e-69
RPL17	6.35e-24	0.488157	0.971	0.847	1.14e-19
TUBA1C	1.27e-110	0.48687	0.793	0.42	2.22e-106
CD68	2.8e-60	0.486324	0.769	0.335	5.02e-56
PTX3	1.39e-90	0.485916	0.312	0.049	2.22e-86
ICAM1	5.15e-12	0.485896	0.485	0.116	9e-08
MYH11	3.16e-119	0.484116	0.995	0.889	5.05e-115
COMP	2.63e-172	0.484069	0.4	0.108	4.71e-168
PLIN1	9.42e-176	0.483442	0.469	0.054	1.65e-171
RPL38	9.9e-116	0.483112	0.994	0.927	1.73e-111
RPL27A	5.63e-134	0.482974	0.999	0.956	9.84e-130
CD59	4.29e-55	0.482905	0.98	0.908	7.49e-51
CD93	2.08e-105	0.482804	0.732	0.353	3.64e-101
IER2	5.99e-14	0.482787	0.727	0.215	1.05e-09
CTSZ	1.03e-50	0.482426	0.704	0.35	1.8e-46
TIMP1	2.68e-128	0.482031	1	1	4.68e-124
IGFBP5	4.96e-53	0.481539	0.918	0.725	8.67e-49
MGP	2.96e-136	0.481096	1	0.962	5.17e-132
HAS2	5.59e-52	0.480789	0.548	0.128	1e-47
RPL7	4.54e-30	0.480362	0.993	0.939	8.12e-26
RPS27	8.74e-38	0.480022	0.986	0.931	1.56e-33
COL1A1	2.21e-84	0.479624	0.963	0.847	3.87e-80
COL15A1	6.34e-28	0.479611	0.624	0.2	1.11e-23
AGT	1.02e-72	0.479246	0.553	0.128	1.82e-68
CLMP	1.2e-13	0.477868	0.694	0.212	1.92e-09
TMEM176B	1.09e-137	0.477722	0.633	0.136	1.9e-133
BGN	3.07e-131	0.477344	1	0.939	5.37e-127
RPL39	3.54e-33	0.477296	0.993	0.968	6.33e-29
NFKBIA	1.62e-07	0.476951	0.697	0.322	0.00282917
MFAP4	7.59e-61	0.47643	0.611	0.404	1.33e-56
CD14	2.42e-34	0.475681	0.723	0.313	3.87e-30
RPS6	3.47e-12	0.475418	1	0.991	6.06e-08
RPL26	1.44e-24	0.473736	0.949	0.77	2.58e-20
RPLP0	1.89e-12	0.472826	1	0.987	3.3e-08
CD14	2.57e-48	0.472504	0.744	0.339	4.59e-44
HLA-DPB1	2.47e-35	0.472216	0.699	0.294	3.95e-31
MYH11	1.28e-17	0.471942	0.553	0.196	2.29e-13
RPS8	2.72e-31	0.471844	1	0.944	4.87e-27
APOLD1	7.57e-22	0.471164	0.697	0.13	1.32e-17
RPS28	2.79e-30	0.471133	0.993	0.95	4.98e-26
AQP1	2.31e-107	0.469641	0.961	0.722	4.04e-103
RPL37	1e-30	0.468263	1	0.92	1.79e-26
ITGA5	2.24e-85	0.468179	0.821	0.567	3.91e-81
ADH1B	2.93e-56	0.467599	0.697	0.498	5.12e-52
CCL21	6.02e-21	0.467486	0.253	0.098	1.05e-16
COL4A1	1.17e-156	0.467327	0.856	0.65	2.08e-152
TYMP	4.22e-50	0.465041	0.482	0.226	6.74e-46
FSCN1	1.16e-163	0.464664	0.56	0.14	2.03e-159
SOX18	5.3e-16	0.463798	0.606	0.132	9.27e-12
FBN1	1.65e-34	0.463539	0.822	0.621	2.88e-30
FLNA	3.21e-154	0.463072	1	0.977	5.13e-150
LGMN	3.51e-35	0.462882	0.599	0.316	6.14e-31
RPLP0	5.31e-07	0.46251	0.944	0.763	0.00847175
LTBP1	4.9e-22	0.462317	0.92	0.801	8.76e-18
EMP1	1.36e-69	0.46157	0.774	0.349	2.38e-65
MT-ATP6	0	0.460399	1	1	0
COL5A2	2.04e-23	0.45937	0.767	0.419	3.65e-19
FOSB	1.7e-45	0.458774	0.582	0.158	3.05e-41
PPIB	9.04e-30	0.458663	0.89	0.48	1.62e-25
CCL14	1.29e-36	0.458212	0.574	0.168	2.31e-32
LRRC32	1.88e-13	0.45748	0.606	0.155	3.29e-09
CD151	5.76e-86	0.456906	0.925	0.788	1.01e-81
GSN	1.87e-18	0.455914	0.907	0.797	3.35e-14
HLA-DQA1	1.16e-25	0.455102	0.576	0.078	2.03e-21
ERRFI1	4.79e-46	0.454816	0.448	0.231	8.36e-42
THBS2	2.44e-36	0.454331	0.917	0.798	4.37e-32
PXDN	5.09e-117	0.454296	0.656	0.253	8.9e-113
UBC	4.62e-92	0.454127	0.998	0.964	8.07e-88
RPL3	3.41e-12	0.453941	1	0.984	5.95e-08
RPL36A	6.98e-24	0.453014	0.919	0.604	1.25e-19
SLC2A1	3.06e-96	0.45281	0.385	0.101	5.36e-92
MEST	2.54e-177	0.452577	0.493	0.06	4.44e-173
CST3	9.49e-40	0.452149	0.963	0.805	1.7e-35
CD93	6.68e-28	0.451286	0.772	0.35	1.2e-23
MT-CO1	4.6e-144	0.451179	1	0.999	8.04e-140
MYL9	4.86e-139	0.450967	1	0.985	7.76e-135
TAGLN	1.96e-143	0.449628	1	0.995	3.13e-139
TXNIP	2.93e-26	0.449467	0.658	0.334	4.67e-22
H2AFZ	1.14e-97	0.449203	0.769	0.397	1.99e-93
YBX3	1.08e-06	0.448976	0.694	0.385	0.0171826
RPS3	8.8e-26	0.447856	0.963	0.805	1.57e-21
HLA-DQA1	5.32e-121	0.447794	0.516	0.07	9.52e-117
FCGRT	2.98e-50	0.447568	0.828	0.427	5.32e-46
PRSS23	1.3e-200	0.446751	0.806	0.419	2.32e-196
IGHA2	1.76e-239	0.446381	0.676	0.132	3.08e-235
MFGE8	6.08e-95	0.446321	0.898	0.644	1.06e-90
DKK3	9.23e-27	0.445721	0.583	0.349	1.65e-22
SAA1	1.87e-63	0.445215	0.25	0.047	2.98e-59
RPS3A	4.15e-32	0.445115	1	0.951	7.42e-28
FBLN5	3.13e-100	0.444906	0.968	0.823	5e-96
ENG	1.87e-30	0.44464	0.872	0.586	3.35e-26
SYNPO	2.42e-53	0.444218	0.673	0.52	4.23e-49
RPL36	3.1e-09	0.444023	1	0.903	4.95e-05
FCGBP	1.15e-33	0.443862	0.437	0.177	2.02e-29
ADAMTS9	3.36e-16	0.443614	0.667	0.156	5.87e-12
RPL32	3.09e-32	0.443306	1	0.957	5.52e-28
APOD	2.41e-101	0.443158	0.479	0.233	4.31e-97
CKAP4	2.12e-110	0.443056	0.67	0.28	3.7e-106
CCL19	4.03e-106	0.443052	0.635	0.214	7.04e-102
ATP13A3	4.4e-13	0.442351	0.611	0.174	7.02e-09
CYGB	2.79e-22	0.441695	0.606	0.099	4.87e-18
PLSCR1	1.33e-13	0.441468	0.879	0.289	2.32e-09
CCL2	3.9e-186	0.440994	0.947	0.69	6.97e-182
LMOD1	4.49e-61	0.440967	0.493	0.256	7.85e-57
TUBA1B	3.11e-125	0.440212	0.997	0.978	5.43e-121
RPS14	4.16e-10	0.438686	1	0.987	7.27e-06
RPS23	1.03e-24	0.438322	1	0.975	1.8e-20
HP	1.26e-168	0.438286	0.404	0.04	2.2e-164
CAPG	5.15e-67	0.437324	0.542	0.175	9e-63
RPL37A	1.79e-25	0.437205	0.978	0.933	3.2e-21
S100A8	6.1e-84	0.436947	0.61	0.241	1.07e-79
CALD1	9.66e-09	0.436879	0.871	0.749	0.000172756
MT-ND3	9.76e-225	0.436726	1	1	1.74e-220
NCL	6.79e-06	0.436129	0.722	0.416	0.108374
STAB1	4.71e-44	0.435612	0.853	0.489	8.41e-40
TPM2	6.13e-127	0.435244	1	0.961	9.79e-123
RPS15A	8.07e-22	0.435104	0.926	0.729	1.44e-17
CALM1	6.74e-18	0.433907	0.772	0.457	1.21e-13
MT1G	4e-39	0.433762	0.494	0.167	6.99e-35
MT1E	2.94e-09	0.432404	0.553	0.303	5.26e-05
HTRA1	1.87e-22	0.432294	0.733	0.391	3.34e-18
CCN3	1.92e-85	0.432219	0.967	0.829	3.06e-81
NR4A1	7.11e-33	0.431912	0.493	0.149	1.27e-28
GAPDH	1.91e-104	0.431683	1	0.998	3.35e-100
RPL13	1.01e-12	0.431643	1	0.995	1.61e-08
THBS1	7.26e-67	0.431536	0.806	0.491	1.27e-62
CAPG	1.2e-65	0.431513	0.626	0.206	2.14e-61
FKBP1A	3.31e-23	0.431257	0.949	0.689	5.93e-19
RPL35	1.15e-06	0.430981	0.944	0.841	0.018297
C1QB	3.52e-77	0.430381	0.797	0.417	6.15e-73
CPE	2.31e-48	0.430192	0.652	0.501	4.04e-44
PAPPA	1.35e-98	0.429895	0.446	0.047	2.16e-94
CPE	1.97e-26	0.429672	0.643	0.42	3.51e-22
RPL39	5.76e-30	0.429525	0.943	0.825	9.19e-26
MSR1	1.88e-52	0.429407	0.659	0.264	3.36e-48
DKK3	8.51e-50	0.429135	0.611	0.42	1.49e-45
RPS19	1.61e-12	0.428656	1	0.994	2.82e-08
CALM1	2.58e-76	0.427522	0.87	0.637	4.5e-72
VSIG4	3.26e-56	0.427219	0.645	0.242	5.82e-52
MT1M	3.78e-21	0.426595	0.494	0.14	6.76e-17
ALOX5AP	9.53e-88	0.426514	0.494	0.18	1.66e-83
HLA-DPB1	3.74e-69	0.426207	0.594	0.254	6.53e-65
HLA-DRB5	3.11e-101	0.426107	0.516	0.084	5.56e-97
BIRC3	8.39e-27	0.42541	0.444	0.047	1.34e-22
HSP90B1	8.4e-27	0.425246	0.959	0.83	1.5e-22
CLDN5	2e-102	0.424979	0.505	0.164	3.49e-98
HGF	1.16e-75	0.424824	0.58	0.162	2.03e-71
IGFBP6	1.5e-78	0.42449	0.766	0.386	2.61e-74
TMSB10	2.46e-140	0.424455	1	1	4.3e-136
ANXA1	3.84e-176	0.424074	0.89	0.682	6.87e-172
GAS6	2.64e-42	0.424028	0.535	0.363	4.62e-38
ITM2B	3.88e-32	0.423608	0.941	0.741	6.93e-28
COL4A2	1.22e-19	0.423485	0.875	0.535	2.19e-15
RND3	2.47e-11	0.423391	0.361	0.072	3.94e-07
PMEPA1	2.07e-32	0.423331	0.485	0.312	3.62e-28
FKBP10	1.2e-31	0.423282	0.699	0.28	2.14e-27
FBXO32	9.01e-19	0.422893	0.388	0.103	1.61e-14
INSR	1.89e-45	0.421943	0.5	0.11	3.38e-41
C1R	5.19e-77	0.42174	0.959	0.788	9.07e-73
STAB1	5.55e-24	0.421693	0.741	0.39	8.86e-20
GAS6	8.37e-83	0.42119	0.974	0.869	1.34e-78
PECAM1	2.41e-89	0.42099	0.606	0.259	4.21e-85
NAMPT	7.18e-135	0.420837	0.692	0.421	1.28e-130
RGS2	4.86e-52	0.42035	0.706	0.345	8.49e-48
CRISPLD2	2.06e-67	0.420257	0.617	0.229	3.59e-63
BMP2	1.4e-27	0.420253	0.361	0.031	2.24e-23
SLC39A14	1.82e-31	0.419599	0.587	0.45	3.18e-27
INHBA	9.5e-19	0.419443	0.404	0.154	1.7e-14
FLT1	5.06e-45	0.419423	0.529	0.123	9.05e-41
SOD2	1.26e-36	0.419281	0.915	0.827	2.2e-32
MYH10	2.57e-88	0.418845	0.977	0.832	4.11e-84
IGFBP4	2.3e-75	0.418776	0.969	0.857	4.02e-71
RPL13	6.06e-14	0.418521	1	1	1.06e-09
IFITM3	7.4e-74	0.418221	0.997	0.941	1.18e-69
SLC25A37	9.25e-36	0.417994	0.544	0.185	1.48e-31
MARCO	1.18e-96	0.417899	0.505	0.099	2.11e-92
CD36	2.59e-78	0.417302	0.617	0.197	4.52e-74
GADD45B	5.59e-12	0.416925	0.494	0.202	9.99e-08
DUSP1	1.18e-176	0.416537	0.851	0.524	2.1e-172
COL5A2	3.91e-14	0.416086	0.703	0.404	6.83e-10
MXRA8	2.72e-21	0.415934	0.693	0.367	4.87e-17
BZW1	2.2e-09	0.41589	0.611	0.21	3.52e-05
SRPX	6.71e-80	0.415849	0.606	0.199	1.17e-75
SFRP2	4.8e-103	0.415654	0.767	0.319	8.38e-99
JCHAIN	8.37e-15	0.415369	0.185	0.051	1.5e-10
ADAMTS4	5.69e-77	0.414968	0.676	0.344	9.95e-73
RPL6	6.89e-25	0.413514	0.985	0.841	1.23e-20
MT-ATP6	1.71e-168	0.412877	1	1	2.98e-164
RPS25	5.76e-20	0.411845	0.926	0.687	1.03e-15
JUNB	4.24e-54	0.411809	0.941	0.724	7.4e-50
ACSL1	3.7e-79	0.411658	0.671	0.235	6.46e-75
SLC39A14	3.14e-137	0.411148	0.612	0.314	5.62e-133
TUBA1C	6.2e-10	0.410428	0.583	0.186	9.9e-06
PLAUR	9.17e-123	0.409985	0.611	0.208	1.6e-118
CTSC	2.31e-65	0.409498	0.726	0.427	4.04e-61
PKM	1.07e-40	0.409094	0.949	0.85	1.87e-36
FCER1G	5.41e-69	0.409036	0.752	0.39	9.45e-65
CCDC80	2.1e-26	0.408545	0.591	0.266	3.36e-22
ITGA8	1.81e-84	0.408524	0.953	0.768	2.89e-80
FPR1	2.16e-104	0.40831	0.399	0.034	3.45e-100
RPL18A	5.42e-27	0.407458	0.985	0.951	9.69e-23
TNC	3.71e-61	0.407331	0.746	0.453	6.49e-57
HLA-DMA	3.32e-14	0.407188	0.606	0.143	5.8e-10
GNG11	1.72e-75	0.407179	0.645	0.326	3.01e-71
H19	1.44e-17	0.406844	0.398	0.16	2.3e-13
HNRNPA1	1.74e-23	0.406795	0.949	0.691	3.11e-19
CLDN5	1.54e-27	0.406359	0.581	0.201	2.76e-23
SERPINA3	1.05e-18	0.406135	0.507	0.411	1.68e-14
FBLN1	1.16e-67	0.406071	0.795	0.441	2.02e-63
MAF	2.42e-42	0.405717	0.602	0.181	3.87e-38
SOX18	5.54e-46	0.405197	0.522	0.117	9.9e-42
TINAGL1	9.2e-13	0.405176	0.606	0.156	1.61e-08
CTHRC1	1.62e-45	0.405093	0.548	0.136	2.9e-41
TPM3	1.82e-29	0.40504	0.611	0.255	2.91e-25
COL8A1	6.03e-12	0.404088	0.553	0.252	1.08e-07
FTH1	1.74e-135	0.403294	1	1	3.05e-131
MCAM	3.41e-84	0.402686	0.968	0.883	5.44e-80
HIF1A	2.09e-31	0.402314	0.454	0.263	3.33e-27
SDCBP	2.07e-08	0.402277	0.727	0.299	0.000361275
FCGR2A	2.31e-38	0.402205	0.607	0.244	4.14e-34
CXCL14	5.62e-122	0.400723	0.586	0.158	9.82e-118
ENO1	8.46e-98	0.400722	0.989	0.934	1.48e-93
EGR3	3.1e-13	0.400707	0.515	0.115	5.42e-09
CTSZ	2.09e-151	0.400633	0.849	0.573	3.74e-147
ADGRL4	1.44e-54	0.400123	0.603	0.13	2.57e-50
TPM4	3.48e-80	0.399761	0.896	0.705	6.08e-76
EPAS1	4.94e-15	0.399248	0.762	0.602	7.9e-11
NECTIN2	5.11e-13	0.399115	0.606	0.156	8.92e-09
S100A4	3.37e-42	0.398558	0.979	0.842	5.89e-38
C1QA	6.02e-75	0.398027	0.78	0.392	1.05e-70
COL4A1	9.19e-21	0.39799	0.839	0.63	1.47e-16
HLA-B	2.74e-42	0.397953	1	0.997	4.9e-38
MT2A	4.04e-218	0.39732	1	0.977	7.23e-214
PPIA	2.57e-100	0.397259	0.994	0.958	4.49e-96
RPLP0	1.99e-23	0.396925	0.993	0.918	3.56e-19
RPL29	1.62e-10	0.396813	1	0.983	2.84e-06
RPL27	1.95e-20	0.39679	0.934	0.727	3.49e-16
TSC22D1	6.73e-28	0.396754	0.66	0.35	1.18e-23
OLFM1	2.54e-23	0.396546	0.455	0.055	4.44e-19
PNP	1.77e-108	0.396478	0.588	0.211	3.1e-104
MCAM	1.11e-19	0.396173	0.757	0.407	1.99e-15
IGFBP4	1.68e-30	0.395714	0.548	0.389	2.68e-26
RPL21	7.12e-26	0.395302	0.985	0.962	1.27e-21
EMILIN1	1e-20	0.395039	0.845	0.669	1.6e-16
MT-ND1	3.48e-217	0.394944	1	0.999	6.22e-213
HLA-A	1.57e-26	0.394791	0.954	0.84	2.81e-22
SDC4	3.2e-05	0.393549	0.528	0.26	0.511433
RAC1	2.56e-84	0.393294	0.829	0.499	4.47e-80
COL8A1	4.17e-75	0.393284	0.922	0.731	6.66e-71
ENO1	7.27e-07	0.393141	0.944	0.707	0.0116009
TNFRSF12A	1.41e-106	0.392947	0.599	0.218	2.47e-102
NT5E	5.95e-11	0.392935	0.611	0.187	9.5e-07
HLA-E	3.09e-20	0.392614	0.867	0.612	4.93e-16
PTP4A3	2.16e-39	0.392471	0.423	0.131	3.78e-35
MGP	2.11e-34	0.392345	1	1	3.77e-30
DDIT4	6.44e-31	0.391882	0.524	0.359	1.13e-26
RPL38	1.53e-17	0.390645	0.912	0.652	2.73e-13
RPL10	6.22e-12	0.390632	1	1	1.09e-07
CCL18	1.64e-34	0.390327	0.374	0.109	2.94e-30
MT-ND3	1e-132	0.389753	1	1	1.75e-128
TXNIP	2.95e-14	0.389598	0.757	0.609	5.16e-10
ACTN4	1.35e-71	0.388964	0.821	0.506	2.15e-67
CTSS	3.37e-52	0.38894	0.626	0.231	6.02e-48
RPS24	1.12e-22	0.388906	0.971	0.853	2.01e-18
RPL39	5.04e-111	0.388716	1	0.989	8.81e-107
GPNMB	1.75e-35	0.38832	0.611	0.314	3.05e-31
MEDAG	5.56e-23	0.388233	0.658	0.351	8.87e-19
HNRNPA1	4.44e-08	0.388209	1	0.817	0.000775653
PSAP	1.04e-30	0.388179	0.979	0.942	1.82e-26
CALCRL	5.92e-17	0.388041	0.576	0.111	1.03e-12
RPL3	1.86e-23	0.38783	0.993	0.928	3.32e-19
SEC61B	2.48e-16	0.387581	0.762	0.4	4.34e-12
RPS17	1.39e-24	0.387459	0.985	0.821	2.48e-20
OGN	1.1e-37	0.387295	0.488	0.317	1.92e-33
RPL32	5.74e-07	0.387067	1	0.928	0.00916323
PLAU	7.72e-109	0.38652	0.485	0.145	1.35e-104
RPS7	3.97e-21	0.385832	0.934	0.622	7.1e-17
ITGA8	2.01e-29	0.385748	0.573	0.208	3.59e-25
RPL22L1	2.27e-78	0.38532	0.601	0.269	3.96e-74
TNIP1	3.92e-07	0.384805	0.5	0.183	0.00626249
CP	6.02e-47	0.384036	0.611	0.406	1.05e-42
APLN	6.34e-18	0.383962	0.472	0.078	1.01e-13
MT-ND4L	5.23e-14	0.383915	0.703	0.375	9.15e-10
FRMD6	4.39e-08	0.383879	0.389	0.11	0.000701258
NR4A1	1.06e-69	0.383627	0.664	0.308	1.86e-65
C1R	9.29e-22	0.383401	0.895	0.71	1.66e-17
RPL23A	1.6e-20	0.383135	0.99	0.97	2.8e-16
MT-CO1	1.04e-155	0.382968	1	0.988	1.86e-151
FCER1G	2.31e-28	0.382966	0.57	0.236	3.7e-24
S100A4	7.93e-151	0.382686	0.888	0.646	1.42e-146
EMP1	3.51e-20	0.382667	0.596	0.278	6.27e-16
P4HB	2.94e-24	0.381787	0.973	0.86	5.26e-20
CFB	5.95e-168	0.381508	0.53	0.196	1.06e-163
DSTN	1.14e-93	0.381473	0.992	0.927	1.83e-89
LGALS1	4.73e-207	0.38119	0.999	0.989	8.45e-203
SOCS3	4.97e-66	0.381125	0.44	0.071	7.94e-62
MAP1B	9.11e-62	0.380842	0.842	0.57	1.45e-57
MAGED1	8.83e-32	0.380811	0.712	0.272	1.58e-27
MT-CYB	1.47e-183	0.380271	1	0.998	2.63e-179
CD151	4.04e-17	0.380225	0.887	0.676	7.22e-13
BCL3	3.47e-42	0.379917	0.415	0.097	5.54e-38
SLC16A3	6.2e-38	0.379355	0.492	0.148	9.89e-34
DUSP1	2.65e-66	0.379219	0.965	0.829	4.63e-62
SPP1	4.74e-126	0.37912	0.848	0.647	8.48e-122
DUSP23	4.79e-06	0.378833	0.424	0.155	0.083706
RPS28	3.84e-20	0.378715	1	0.994	6.71e-16
COL3A1	2.44e-30	0.378687	0.989	0.961	4.27e-26
COL15A1	2.91e-19	0.378636	0.64	0.298	5.21e-15
PI16	1.97e-111	0.378461	0.484	0.123	3.44e-107
CD68	2.91e-35	0.378279	0.578	0.284	5.08e-31
VAMP8	1.49e-55	0.377998	0.566	0.206	2.6e-51
DBI	1.01e-15	0.377893	0.634	0.305	1.77e-11
PTGS2	5.67e-28	0.377829	0.486	0.158	1.01e-23
GNG11	1.44e-27	0.377732	0.743	0.303	2.57e-23
MMRN2	1.83e-15	0.377509	0.485	0.089	3.19e-11
EEF1G	7.88e-08	0.377452	1	0.883	0.00137705
EIF4EBP1	2.57e-93	0.377394	0.597	0.242	4.49e-89
S100A10	7.23e-54	0.377258	0.927	0.816	1.26e-49
RPS12	1.06e-07	0.376506	1	0.96	0.00169693
BHLHE40	7.54e-27	0.376464	0.391	0.235	1.32e-22
TYROBP	2.49e-27	0.375959	0.602	0.245	3.97e-23
RPL31	1.66e-18	0.375233	0.949	0.791	2.96e-14
ICAM1	1.19e-35	0.375081	0.266	0.092	1.9e-31
FGL2	5.11e-33	0.375033	0.505	0.363	8.94e-29
CXCL12	3.38e-137	0.374822	0.903	0.752	6.04e-133
MGP	1.94e-176	0.374655	1	0.999	3.1e-172
NACA	0.000563509	0.374198	0.833	0.649	1
SEC61G	7.69e-72	0.373919	0.746	0.429	1.34e-67
MFAP5	3.07e-91	0.37385	0.51	0.157	5.37e-87
RPL35A	1.32e-21	0.373746	0.941	0.729	2.35e-17
SERPINH1	1.38e-63	0.373559	0.859	0.671	2.41e-59
LMOD1	2.08e-20	0.373305	0.4	0.1	3.72e-16
RPL13A	1.38e-10	0.373158	1	0.999	2.41e-06
FMO2	5.88e-21	0.372935	0.388	0.091	1.05e-16
SELENON	1.94e-11	0.37246	0.636	0.183	3.39e-07
TPM2	4.4e-79	0.372448	0.988	0.824	7.68e-75
TPSB2	9.49e-13	0.372153	0.189	0.065	1.66e-08
MT-ND1	4.4e-75	0.372093	1	0.999	7.69e-71
TPI1	7.04e-82	0.372006	0.946	0.778	1.23e-77
ITGA11	5.83e-71	0.371895	0.713	0.371	9.31e-67
CLU	2.7e-143	0.371612	0.993	0.866	4.82e-139
TUBA1B	9.85e-20	0.37109	0.959	0.844	1.76e-15
TNFRSF1A	5.58e-26	0.371079	0.554	0.238	8.92e-22
PGF	9.3e-19	0.370736	0.485	0.195	1.66e-14
FHL1	2.88e-71	0.370727	0.941	0.765	4.61e-67
TMSB4X	9.46e-25	0.370552	1	0.998	1.65e-20
MYH9	1.63e-68	0.370326	0.968	0.873	2.85e-64
IER3	5.95e-137	0.370069	0.49	0.199	1.06e-132
NAMPT	5.08e-44	0.370029	0.941	0.701	8.88e-40
SMOC2	3.79e-09	0.369875	0.435	0.198	6.78e-05
SLC40A1	2.77e-25	0.369611	0.62	0.276	4.42e-21
C1S	4.52e-08	0.369582	0.776	0.558	0.000808177
TNFAIP6	7.1e-49	0.36922	0.229	0.051	1.13e-44
PDIA6	9.05e-26	0.36917	0.795	0.38	1.62e-21
CCN2	1.39e-135	0.369078	0.938	0.813	2.48e-131
HSPG2	5.79e-16	0.368769	0.816	0.53	1.03e-11
PPP1R14B	5.62e-72	0.367965	0.77	0.468	9.82e-68
ECSCR	1.27e-43	0.367847	0.471	0.101	2.26e-39
RPL36	5.42e-26	0.367457	1	0.962	9.7e-22
SOCS3	2.19e-56	0.366676	0.623	0.256	3.83e-52
NR4A2	2.02e-92	0.366432	0.453	0.098	3.54e-88
TFPI	3.02e-06	0.366081	0.576	0.242	0.0527383
EGR1	4.05e-15	0.365708	0.589	0.319	7.25e-11
IL11	1.83e-213	0.365549	0.346	0.027	3.2e-209
MYH9	1.69e-89	0.365375	0.996	0.96	2.71e-85
TNFAIP2	5.55e-23	0.36535	0.312	0.164	8.86e-19
NES	7.69e-102	0.365266	0.525	0.176	1.34e-97
G0S2	6.39e-65	0.365241	0.437	0.122	1.12e-60
MT-ND2	3.55e-11	0.363902	1	0.984	5.66e-07
MT1F	1.16e-55	0.363804	0.469	0.119	2.03e-51
FABP5	8.37e-34	0.363721	0.645	0.319	1.5e-29
HSPE1	8.63e-67	0.363666	0.664	0.356	1.51e-62
RPS18	4.17e-06	0.363477	0.972	0.819	0.0665097
EEF2	3.63e-07	0.363276	1	0.849	0.00635154
CD163	6.11e-53	0.363246	0.801	0.48	1.07e-48
CTSD	1.04e-196	0.362946	0.997	0.973	1.86e-192
PCOLCE2	4.64e-43	0.362842	0.587	0.241	8.1e-39
LTBP1	2.43e-62	0.362717	0.907	0.703	4.24e-58
DDIT4	3.67e-14	0.362638	0.583	0.136	5.86e-10
HSP90AA1	5.39e-73	0.362597	0.989	0.942	9.41e-69
TGFBI	2.53e-171	0.362582	0.707	0.314	4.53e-167
SELP	4.52e-28	0.362486	0.364	0.029	7.89e-24
ATP6V0C	1.94e-27	0.36231	0.835	0.653	3.38e-23
GPNMB	2.34e-30	0.362156	0.729	0.396	4.18e-26
SERPING1	1.18e-56	0.362119	0.834	0.67	2.06e-52
SNHG5	2.22e-71	0.36206	0.766	0.442	3.88e-67
BZW1	2.02e-28	0.361999	0.635	0.354	3.53e-24
PTGS2	5.42e-57	0.361974	0.332	0.045	8.65e-53
AKR1C1	9.16e-35	0.361769	0.563	0.255	1.6e-30
RPS17	2e-96	0.361444	1	0.976	3.5e-92
IGFBP2	3.23e-56	0.361398	0.88	0.705	5.16e-52
RPL18	5.38e-08	0.360881	1	0.956	0.000939737
SSR3	3.74e-71	0.360003	0.707	0.387	6.53e-67
TYMP	8.11e-51	0.359905	0.764	0.489	1.42e-46
UAP1	1.5e-52	0.35974	0.596	0.245	2.61e-48
CFL1	1.07e-76	0.359661	0.975	0.903	1.87e-72
CEBPB	1.68e-43	0.35944	0.852	0.544	2.93e-39
RPL5	1.5e-17	0.359087	0.86	0.54	2.68e-13
RARRES2	4.16e-60	0.358803	0.553	0.198	7.27e-56
GSN	1.34e-66	0.358792	0.978	0.857	2.35e-62
FGL2	1.67e-17	0.35878	0.44	0.255	2.98e-13
MS4A4A	1.31e-67	0.358767	0.474	0.136	2.29e-63
RPS10	0.00467372	0.358719	0.75	0.67	1
PGK1	3.55e-06	0.358701	0.75	0.401	0.0567338
FIBIN	5.91e-10	0.358666	0.318	0.113	1.06e-05
TYMP	4.73e-27	0.358603	0.919	0.71	8.46e-23
MYH10	3.91e-36	0.358566	0.465	0.297	6.83e-32
A2M	2.54e-28	0.358506	0.937	0.861	4.55e-24
RPS12	5.94e-23	0.358348	1	0.987	1.06e-18
PLOD2	1.08e-09	0.358264	0.528	0.156	1.73e-05
EIF4A1	6.6e-28	0.357471	0.63	0.513	1.05e-23
LRP1	1.82e-23	0.357426	0.799	0.491	3.26e-19
GUK1	1.15e-06	0.357425	0.879	0.534	0.0201493
FBLN2	3.12e-67	0.357216	0.542	0.176	5.45e-63
COL1A2	2.23e-73	0.357081	0.995	0.97	3.9e-69
FSTL1	3.08e-15	0.356955	0.904	0.653	5.5e-11
PTGIS	1.94e-17	0.356743	0.597	0.411	3.46e-13
ZBTB16	1.2e-22	0.356354	0.424	0.099	2.14e-18
CEBPD	2.02e-21	0.356202	0.876	0.684	3.53e-17
COL14A1	2.89e-19	0.356116	0.54	0.331	5.16e-15
VEGFA	4.9e-110	0.355901	0.525	0.26	8.75e-106
FBN1	9.12e-20	0.355869	0.856	0.5	1.63e-15
ACKR1	4.95e-104	0.355149	0.493	0.133	8.65e-100
NR2F2	2.08e-10	0.354727	0.515	0.134	3.64e-06
LTBP4	2.08e-19	0.35441	0.433	0.232	3.72e-15
MARCKSL1	1.13e-118	0.354298	0.449	0.114	1.97e-114
SMOC2	6.11e-27	0.354177	0.449	0.315	1.07e-22
FRZB	8.48e-65	0.354143	0.952	0.841	1.35e-60
RPL15	7.88e-18	0.354042	0.971	0.861	1.41e-13
ACTB	3.91e-49	0.353954	1	1	7e-45
PTMA	9.34e-26	0.353864	1	0.995	1.67e-21
BGN	5.33e-44	0.353856	1	0.998	9.53e-40
PPIB	2.54e-42	0.353784	0.919	0.709	4.43e-38
RPS29	7.2e-19	0.353674	0.952	0.796	1.15e-14
CALD1	2.12e-88	0.353519	1	0.973	3.38e-84
PIM3	2.85e-12	0.352944	0.576	0.144	4.98e-08
ACTN1	3.9e-25	0.352907	0.863	0.599	6.81e-21
HLA-DRA	5.55e-23	0.352747	0.923	0.815	9.93e-19
CRIM1	3.06e-57	0.35174	0.843	0.603	4.89e-53
PI15	1.53e-74	0.351706	0.453	0.254	2.74e-70
MIF	7.15e-94	0.351659	1	0.981	1.25e-89
CCDC80	9.8e-18	0.351583	0.836	0.681	1.75e-13
RAN	9.64e-59	0.351496	0.776	0.532	1.68e-54
RPS13	8.71e-17	0.35148	1	0.969	1.52e-12
APOE	3.41e-18	0.351302	0.642	0.366	5.44e-14
LYZ	1.33e-32	0.350909	0.502	0.297	2.32e-28
TUBB	5.38e-18	0.350795	0.925	0.742	9.63e-14
MT2A	1.07e-71	0.350629	1	1	1.86e-67
IFITM2	4.14e-41	0.350384	0.806	0.623	6.61e-37
MYL12A	2.17e-57	0.350178	0.721	0.449	3.79e-53
RPS27	3.49e-78	0.349829	1	0.998	6.09e-74
LY6E	1.77e-51	0.349763	0.679	0.316	3.1e-47
MAFB	1.04e-38	0.349635	0.551	0.245	1.82e-34
FTL	1.99e-41	0.349423	1	1	3.18e-37
CD209	1.48e-84	0.349136	0.396	0.081	2.58e-80
CMIP	4.56e-15	0.349081	0.455	0.081	7.96e-11
INSIG1	3.16e-23	0.348938	0.475	0.136	5.53e-19
PDIA4	7.2e-24	0.348892	0.74	0.344	1.29e-19
RPS29	6.73e-20	0.348641	0.954	0.887	1.2e-15
RPL13A	1.68e-24	0.348541	1	0.989	3.01e-20
MIF	8.08e-42	0.348517	0.875	0.694	1.29e-37
MIR4435-2HG	3.32e-42	0.3485	0.505	0.092	5.8e-38
SBNO2	2.34e-40	0.348363	0.451	0.116	3.74e-36
KPNB1	3.81e-72	0.348355	0.623	0.302	6.65e-68
FCGR2A	9.55e-67	0.347954	0.603	0.261	1.67e-62
TXNDC5	2.01e-24	0.347892	0.808	0.382	3.6e-20
IER3	1.15e-82	0.347698	0.491	0.179	2.01e-78
GLUL	6.95e-147	0.347689	0.793	0.436	1.24e-142
CHCHD2	5.8e-05	0.347662	0.806	0.541	0.926008
KDELR2	1.12e-19	0.347614	0.76	0.409	2.01e-15
CCL14	8.19e-64	0.347574	0.488	0.191	1.43e-59
APOC1	5.46e-39	0.347527	0.296	0.083	9.54e-35
RPS24	1.18e-77	0.347409	0.992	0.972	2.06e-73
H19	9.65e-47	0.347248	0.571	0.242	1.69e-42
FN1	6.12e-89	0.347222	1	0.973	1.07e-84
RPS3A	1.31e-08	0.346904	1	0.992	0.00022814
ACKR3	9.08e-25	0.346726	0.529	0.183	1.62e-20
RPL21	9.78e-06	0.346523	0.972	0.907	0.156202
PLIN4	9.17e-104	0.346519	0.358	0.054	1.6e-99
BNIP3L	5.04e-08	0.346226	0.611	0.234	0.000804487
TIMP3	8.44e-22	0.345799	0.632	0.268	1.51e-17
PDIA3	9.46e-21	0.345749	0.829	0.442	1.69e-16
CTSS	1.88e-07	0.345489	0.606	0.227	0.00328449
RPL10	1.31e-24	0.345487	1	0.982	2.34e-20
PLPP3	2.28e-29	0.344775	0.58	0.292	3.98e-25
RPS2	0.0002489	0.344635	0.833	0.71	1
RPS9	4.26e-07	0.344428	1	0.963	0.00744603
MT-CO2	0.00542803	0.344203	0.972	0.993	1
ADGRF5	4.15e-45	0.344171	0.493	0.104	7.42e-41
ERRFI1	0.00161414	0.343745	0.361	0.182	1
CCN5	1.14e-53	0.343652	0.764	0.481	1.83e-49
CARTPT	5.93e-29	0.343549	0.137	0.043	1.04e-24
RPL34	2.15e-14	0.343377	0.99	0.972	3.75e-10
PDK4	6.81e-66	0.343288	0.766	0.377	1.19e-61
COL8A1	5.71e-55	0.343244	0.55	0.263	9.98e-51
HSPB1	4.45e-90	0.342827	1	0.973	7.11e-86
CD34	5.51e-17	0.342816	0.606	0.119	9.63e-13
NNMT	1.27e-57	0.342659	0.979	0.919	2.23e-53
BTG1	1.27e-09	0.342499	0.583	0.186	2.02e-05
ATP6V0C	1.71e-28	0.342492	0.886	0.694	3.05e-24
MT-CO3	5.17e-145	0.342487	1	1	9.04e-141
EEF1G	0.000178579	0.342405	0.861	0.602	1
LYZ	3.62e-29	0.341578	0.626	0.316	6.47e-25
VAMP5	1.1e-05	0.341524	0.576	0.257	0.192635
IL32	1.2e-87	0.341454	0.504	0.179	2.09e-83
RPS21	1.99e-15	0.341209	0.98	0.983	3.48e-11
PPIA	0.000974538	0.341147	0.861	0.648	1
LUCAT1	4.91e-92	0.340864	0.285	0.017	7.84e-88
RPS5	0.000488693	0.340753	0.889	0.781	1
LTBP2	6.93e-15	0.340485	0.707	0.609	1.24e-10
MAP1B	2.26e-45	0.340331	0.823	0.605	3.94e-41
SULF1	1.79e-127	0.340268	0.77	0.454	3.21e-123
RPL29	4.25e-18	0.340153	0.978	0.89	7.59e-14
RPS23	1e-18	0.339988	0.985	0.823	1.79e-14
SSR3	9.31e-22	0.339944	0.712	0.344	1.66e-17
RPL26	1.56e-57	0.339843	0.979	0.942	2.73e-53
ADAMTS5	8.21e-40	0.339151	0.325	0.058	1.31e-35
EMILIN1	7.46e-43	0.338899	0.842	0.672	1.3e-38
RPL11	0.000518366	0.338854	0.917	0.814	1
RNASE1	1.57e-123	0.338799	0.779	0.482	2.81e-119
RPL8	9.91e-06	0.338631	0.972	0.876	0.158197
NOTCH3	2.5e-20	0.338616	0.622	0.356	4.38e-16
TNXB	1.68e-59	0.338578	0.547	0.19	2.94e-55
NCF2	1.27e-51	0.338362	0.347	0.057	2.03e-47
GRN	9.08e-30	0.338324	0.704	0.424	1.59e-25
ELK3	7.96e-30	0.338298	0.544	0.172	1.42e-25
ATP6V0C	5.02e-13	0.338297	0.699	0.519	8.01e-09
NPDC1	2.95e-07	0.338284	0.576	0.214	0.00515244
PDLIM1	4.23e-18	0.338204	0.684	0.326	7.56e-14
POMP	4.42e-58	0.337959	0.663	0.387	7.72e-54
C11orf96	1.1e-28	0.337196	0.98	0.905	1.76e-24
RPL10A	1.2e-05	0.33716	1	0.933	0.209606
CIRBP	1.09e-18	0.33693	0.496	0.387	1.91e-14
OST4	3.26e-12	0.336913	0.921	0.639	5.7e-08
NME2	2.19e-28	0.336832	0.949	0.849	3.82e-24
TUBB3	5.06e-35	0.336711	0.527	0.151	9.05e-31
PPP1R14A	7.73e-55	0.33663	0.802	0.521	1.23e-50
NEAT1	5.97e-48	0.336533	0.978	0.939	9.53e-44
FCGR3A	5.39e-33	0.336515	0.506	0.154	8.6e-29
ANTXR1	1.93e-19	0.336472	0.52	0.225	3.45e-15
CYP1B1	7.57e-23	0.336395	0.463	0.155	1.35e-18
CTSB	9.85e-78	0.336311	0.998	0.965	1.72e-73
HSPB7	1.2e-66	0.336152	0.705	0.36	1.92e-62
CSF3R	4.68e-107	0.336107	0.382	0.089	8.18e-103
PDIA4	1.06e-42	0.336003	0.757	0.41	1.85e-38
VCAN	2.77e-54	0.335921	0.978	0.921	4.85e-50
TYROBP	6.89e-48	0.335892	0.647	0.349	1.2e-43
RPL27A	4.9e-18	0.335635	0.949	0.858	8.76e-14
LYZ	8.77e-19	0.335599	0.464	0.191	1.4e-14
RPL7A	9.51e-18	0.335479	0.963	0.841	1.7e-13
INHBB	9.53e-53	0.335432	0.449	0.078	1.7e-48
IGFBP3	1.44e-51	0.335054	0.906	0.759	2.51e-47
DSTN	3.52e-52	0.335037	0.883	0.716	6.15e-48
PECAM1	3.11e-28	0.334893	0.476	0.151	4.97e-24
COTL1	1.01e-35	0.33484	0.446	0.125	1.62e-31
CCN1	7.76e-138	0.33472	0.599	0.27	1.39e-133
RPS17	0.000334388	0.334653	0.889	0.749	1
LMNA	1.9e-26	0.33444	0.809	0.572	3.33e-22
ADSSL1	1.53e-58	0.334175	0.436	0.098	2.68e-54
VCAN	4.09e-18	0.334103	0.954	0.924	7.31e-14
SLC2A1	7.41e-05	0.333639	0.472	0.21	1
CEBPB	2.33e-23	0.333428	0.549	0.243	3.72e-19
HMOX1	1.02e-92	0.333405	0.457	0.142	1.78e-88
RAN	2.33e-06	0.33334	0.583	0.256	0.0372147
CEBPD	5.76e-16	0.333332	0.38	0.266	9.19e-12
CRISPLD2	5.43e-69	0.333014	0.378	0.05	8.67e-65
RPS27A	6.57e-05	0.332951	0.972	0.87	1
HSPB1	2.86e-71	0.332949	1	0.982	5.01e-67
AIF1	4.06e-42	0.332795	0.56	0.215	7.27e-38
RPL27	2.35e-68	0.33272	0.989	0.945	4.11e-64
RPS14	3.34e-16	0.332647	0.963	0.878	5.97e-12
CARMN	1.35e-42	0.332458	0.81	0.545	2.16e-38
ZNF385D	8.8e-16	0.33229	0.329	0.085	1.57e-11
RPS29	1.84e-66	0.332012	1	0.989	3.21e-62
ELN	5.71e-62	0.331933	1	0.927	9.12e-58
RPS15A	0.000798214	0.33171	0.833	0.708	1
TNFRSF1B	1.37e-10	0.331362	0.545	0.146	2.4e-06
RPS15A	4.35e-15	0.331356	0.99	0.97	7.6e-11
RPL11	9.4e-17	0.331266	0.963	0.841	1.68e-12
IFI30	4.4e-51	0.331118	0.629	0.32	7.69e-47
HLA-A	1.37e-59	0.330931	0.945	0.849	2.39e-55
RPS25	1.36e-13	0.330783	0.98	0.951	2.38e-09
TPI1	4.13e-15	0.330577	0.731	0.498	6.6e-11
TSC22D3	2.68e-09	0.33036	0.576	0.296	4.79e-05
TUBB	5.59e-72	0.330302	0.977	0.908	9.77e-68
TMSB10	3.84e-48	0.330076	1	0.928	6.14e-44
HSP90AA1	1.31e-15	0.329942	0.945	0.82	2.34e-11
HSPA5	5.14e-17	0.329499	0.788	0.456	9.19e-13
SAA1	1.07e-181	0.329378	0.388	0.09	1.91e-177
NNMT	1.97e-19	0.329343	0.807	0.725	3.52e-15
RPL19	6.48e-07	0.329023	1	0.976	0.0113232
ACKR1	1.36e-26	0.328991	0.417	0.041	2.16e-22
SPINT2	3.79e-60	0.32881	0.726	0.402	6.05e-56
SCRG1	5.36e-69	0.328661	0.427	0.148	9.36e-65
FHL1	7.89e-27	0.328626	0.495	0.367	1.38e-22
CCL19	7.79e-182	0.328539	0.397	0.093	1.39e-177
SPON1	5.29e-59	0.328505	0.496	0.163	9.25e-55
PFN1	7.35e-72	0.328502	0.989	0.937	1.29e-67
HCST	1.56e-54	0.32829	0.446	0.135	2.73e-50
SERPINA3	2.16e-36	0.328211	0.807	0.614	3.77e-32
FGF7	1.02e-62	0.327611	0.526	0.173	1.79e-58
ARHGDIA	1.68e-12	0.327589	0.904	0.581	2.93e-08
VWF	3.25e-49	0.327489	0.551	0.268	5.67e-45
ACTG1	1.14e-25	0.327389	1	0.999	2.04e-21
IGLC1	5.34e-16	0.32718	0.167	0.04	9.56e-12
RAB13	7.58e-08	0.326988	0.528	0.181	0.00121002
RPS13	1.44e-14	0.32606	0.934	0.815	2.57e-10
FBLIM1	2.02e-49	0.325965	0.656	0.369	3.53e-45
RPL23A	5.16e-13	0.325924	0.934	0.791	9.22e-09
RGS2	4.69e-25	0.325645	0.587	0.229	8.38e-21
GRASP	6.87e-09	0.325113	0.364	0.086	0.000120016
HBA2	1.09e-129	0.324985	0.774	0.328	1.91e-125
KLF4	9.33e-80	0.324894	0.477	0.12	1.63e-75
RELL1	3.81e-14	0.324172	0.515	0.104	6.65e-10
CLDN5	3.96e-23	0.324148	0.355	0.106	6.33e-19
RACK1	4.96e-18	0.323752	0.978	0.873	8.88e-14
ANXA2	1.17e-128	0.323662	0.964	0.879	2.1e-124
VAMP8	2.16e-51	0.322239	0.546	0.178	3.86e-47
SERPINF1	1.52e-67	0.322136	0.614	0.259	2.66e-63
THBD	3.85e-68	0.322077	0.533	0.334	6.88e-64
SERPINE1	3.52e-98	0.321965	0.89	0.746	6.29e-94
HMOX1	1.67e-164	0.321826	0.596	0.234	2.98e-160
ABLIM1	2.32e-14	0.3218	0.515	0.103	4.05e-10
RPS12	1.85e-18	0.32178	1	0.999	3.23e-14
MIF	6.15e-15	0.321647	0.971	0.846	1.1e-10
WWTR1	3.59e-28	0.321423	0.648	0.349	6.27e-24
PNP	2.2e-28	0.321237	0.493	0.148	3.94e-24
RPL6	0.000342308	0.320848	0.861	0.749	1
COL4A2	4.98e-36	0.32083	0.755	0.597	8.71e-32
FLT1	3.72e-31	0.320642	0.289	0.058	5.94e-27
PMP22	6.67e-40	0.320595	0.59	0.276	1.17e-35
CCDC3	4.43e-18	0.320548	0.47	0.273	7.91e-14
CST3	1.42e-52	0.320161	0.976	0.891	2.47e-48
CDKN3	2.85e-25	0.320087	0.455	0.049	4.98e-21
IFI27	5.4e-25	0.319954	0.493	0.159	9.66e-21
LAPTM5	2.2e-39	0.31995	0.778	0.517	3.84e-35
PLSCR1	1.65e-31	0.319628	0.446	0.137	2.63e-27
NFIA	5.33e-10	0.31914	0.471	0.204	9.53e-06
RAB13	9.81e-07	0.319079	0.667	0.283	0.017138
PDLIM3	2.07e-10	0.318837	0.459	0.191	3.7e-06
LGMN	9.53e-16	0.318772	0.584	0.315	1.52e-11
SCARA5	4.8e-89	0.318741	0.38	0.071	8.39e-85
SNHG6	1.54e-13	0.318494	0.663	0.329	2.69e-09
ESAM	2.3e-87	0.318419	0.434	0.135	4.01e-83
SOCS3	1.23e-19	0.318297	0.603	0.281	2.19e-15
CAVIN3	4.35e-29	0.31823	0.587	0.296	7.61e-25
TIE1	7.9e-42	0.318006	0.426	0.085	1.41e-37
CNN3	1.11e-05	0.317987	0.758	0.369	0.194789
TIMP3	1.15e-56	0.317785	0.593	0.279	2.01e-52
ZFP36	7.86e-48	0.317592	0.76	0.461	1.37e-43
PLAUR	1.9e-16	0.317563	0.528	0.099	3.03e-12
KLF2	7.14e-60	0.317287	0.526	0.218	1.25e-55
CCL8	1.78e-52	0.317227	0.326	0.049	2.84e-48
CCNI	2.01e-35	0.316963	0.729	0.602	3.5e-31
SLC39A8	4.51e-54	0.31692	0.446	0.134	7.88e-50
AKAP12	4.53e-10	0.316847	0.389	0.089	7.24e-06
SPHK1	7.33e-98	0.31683	0.427	0.12	1.28e-93
LGALS1	7.18e-45	0.316456	1	0.997	1.26e-40
MARCKSL1	6.11e-32	0.316406	0.485	0.131	1.09e-27
CXCL8	2.6e-139	0.316392	0.371	0.062	4.54e-135
EGR1	4.44e-45	0.315969	0.671	0.31	7.76e-41
IFITM3	1.95e-30	0.315813	0.993	0.973	3.49e-26
ARPC1B	1.71e-05	0.315622	0.848	0.49	0.298424
SOD3	8.67e-23	0.315621	0.498	0.385	1.52e-18
ETS2	6.96e-16	0.315366	0.485	0.382	1.22e-11
RPSA	4.97e-20	0.315061	0.979	0.908	8.89e-16
EMP3	5.16e-32	0.314528	0.762	0.413	9.23e-28
GRN	1.64e-112	0.314363	0.733	0.421	2.93e-108
LBP	3.5e-90	0.313923	0.369	0.066	6.12e-86
PCOLCE	1.71e-36	0.313755	0.658	0.348	2.98e-32
MYC	1.3e-07	0.313748	0.636	0.239	0.00226452
ADAMTS5	8.84e-37	0.313738	0.353	0.068	1.58e-32
RPS3	5.3e-62	0.313668	0.987	0.95	9.26e-58
YBX1	2.54e-11	0.31337	0.871	0.692	4.43e-07
RPL12	5.82e-06	0.313363	1	0.986	0.101766
HNRNPA1	8.55e-13	0.313255	0.725	0.513	1.37e-08
PNPLA2	2.02e-49	0.31316	0.48	0.172	3.53e-45
RPS4X	7.93e-06	0.313037	0.97	0.907	0.138483
ITGB2	2.66e-53	0.313005	0.601	0.294	4.65e-49
AQP9	8.53e-137	0.312871	0.275	0.006	1.36e-132
EMP2	1.51e-26	0.312748	0.498	0.218	2.64e-22
RPSA	1.69e-36	0.312742	0.993	0.977	2.96e-32
TGFBR3	7.27e-09	0.312533	0.424	0.11	0.000127022
ENO2	6.57e-41	0.312391	0.265	0.094	1.15e-36
RPS11	1.75e-07	0.312309	1	0.991	0.00306399
RPL9	2.42e-19	0.312275	0.978	0.92	4.33e-15
MARCKS	1.15e-13	0.312112	0.487	0.262	1.84e-09
CHI3L1	1.33e-16	0.312095	0.24	0.068	2.39e-12
ADAMTS5	4.35e-30	0.311903	0.386	0.075	7.6e-26
MSR1	1.08e-17	0.311778	0.41	0.162	1.72e-13
CTSC	1.04e-23	0.311745	0.658	0.343	1.86e-19
NPC2	1.06e-15	0.311694	0.735	0.44	1.68e-11
RPS20	4.68e-61	0.31168	0.982	0.916	8.19e-57
ADGRG3	4.72e-149	0.311607	0.29	0.006	7.53e-145
SHC1	7.87e-06	0.311486	0.727	0.357	0.137506
F13A1	3.8e-22	0.311483	0.458	0.17	6.07e-18
HSPD1	1.23e-58	0.311482	0.666	0.365	2.14e-54
AEBP1	2.58e-60	0.311245	1	0.897	4.51e-56
EEF1A1	1.72e-30	0.310979	1	1	3.08e-26
TGFBR2	1.01e-36	0.310893	0.849	0.515	1.77e-32
MRTFB	2.16e-16	0.310817	0.455	0.073	3.77e-12
SUSD5	9.92e-59	0.310812	0.645	0.331	1.58e-54
FKBP1A	4.18e-45	0.310811	0.834	0.66	7.3e-41
TPM1	4.95e-18	0.310718	0.699	0.349	8.86e-14
ITGA8	8.1e-27	0.310643	0.379	0.235	1.42e-22
RPL30	4.5e-15	0.310457	0.985	0.844	8.04e-11
RPL7	2.72e-05	0.31039	0.944	0.867	0.433796
PDLIM3	3.43e-24	0.310175	0.398	0.263	5.99e-20
OSTC	4.76e-19	0.310114	0.61	0.278	8.52e-15
RPL36	2.17e-07	0.310081	1	0.992	0.00378356
CDKN1A	1.52e-14	0.309869	0.541	0.265	2.71e-10
LITAF	8.34e-26	0.309308	0.721	0.373	1.49e-21
RPS15	3.09e-07	0.309128	1	0.975	0.00540335
CSF1R	1.27e-46	0.309078	0.484	0.156	2.28e-42
SLCO2B1	1.07e-38	0.308984	0.582	0.234	1.92e-34
PLOD2	5.81e-61	0.308866	0.528	0.238	1.02e-56
CTSL	4.59e-14	0.308771	0.487	0.26	7.33e-10
SERPING1	9.38e-17	0.30854	0.697	0.515	1.68e-12
PODXL	1.78e-102	0.308481	0.378	0.091	3.11e-98
G0S2	5.3e-69	0.308234	0.358	0.043	8.47e-65
ETS1	5.88e-08	0.308225	0.417	0.121	0.000938169
TGM2	4.65e-39	0.307869	0.852	0.722	8.13e-35
PCOLCE	1.69e-16	0.307518	0.528	0.27	2.7e-12
MLEC	2.19e-21	0.30734	0.472	0.196	3.49e-17
TMSB10	3.37e-24	0.307218	1	0.999	6.02e-20
PABPC1	1.28e-35	0.307149	0.973	0.862	2.23e-31
UGCG	4.5e-10	0.306807	0.417	0.099	7.18e-06
RPL13	5.64e-27	0.306601	1	0.999	1.01e-22
IFITM2	4.73e-23	0.306564	0.923	0.783	8.45e-19
PLPP1	5.56e-33	0.306537	0.498	0.178	9.94e-29
COTL1	5.97e-27	0.306159	0.614	0.346	1.04e-22
RPL6	2.25e-06	0.306137	1	0.965	0.0393639
RPL26	0.00139442	0.306108	0.861	0.639	1
ADAM15	0.000384744	0.306032	0.455	0.218	1
ADGRL4	7.46e-92	0.305781	0.391	0.107	1.3e-87
MT1E	2.91e-31	0.305565	0.966	0.864	5.08e-27
FAM167B	1.68e-21	0.305518	0.394	0.044	2.93e-17
EEF1B2	1.73e-15	0.30513	0.824	0.489	3.09e-11
GRN	4.79e-16	0.304941	0.807	0.526	7.65e-12
RPL23	6.93e-60	0.304936	0.976	0.933	1.21e-55
PRRX1	2.88e-25	0.304919	0.659	0.37	5.03e-21
COL1A1	1.31e-144	0.304896	0.996	0.941	2.33e-140
APOE	6.8e-22	0.304862	0.452	0.231	1.19e-17
CAV1	6.62e-10	0.30474	0.663	0.381	1.16e-05
MANF	2.32e-60	0.304679	0.616	0.314	4.06e-56
CALR	2.03e-34	0.304596	0.962	0.891	3.54e-30
RPL22	1.27e-14	0.304571	0.868	0.557	2.26e-10
RPL35A	6e-11	0.304566	0.99	0.941	1.05e-06
C1S	1.44e-27	0.304557	0.871	0.657	2.51e-23
BLVRB	1.68e-33	0.304541	0.539	0.251	2.93e-29
PFKFB3	8.87e-17	0.304507	0.354	0.234	1.55e-12
SCARA3	6.03e-17	0.304356	0.473	0.203	1.08e-12
ZNF331	2.82e-77	0.304256	0.402	0.089	4.93e-73
PCOLCE2	1.32e-157	0.303816	0.453	0.143	2.36e-153
RPS28	0.000107039	0.303733	0.972	0.889	1
ITM2B	1.05e-16	0.303687	0.961	0.883	1.84e-12
PODXL	7.38e-22	0.30368	0.441	0.144	1.32e-17
STAB1	4.48e-32	0.303655	0.682	0.377	7.83e-28
CXCL6	4.96e-51	0.303611	0.163	0.021	7.92e-47
EEF1B2	4.41e-51	0.303496	0.9	0.749	7.71e-47
C5AR1	1.39e-53	0.303146	0.443	0.122	2.49e-49
MSN	4.18e-47	0.303045	0.811	0.594	7.31e-43
ELL2	4.19e-19	0.303041	0.337	0.2	6.69e-15
ITGA5	3.59e-11	0.302982	0.373	0.288	5.73e-07
RAMP1	1.9e-54	0.302944	0.679	0.369	3.04e-50
ABI3BP	1.28e-59	0.302778	0.502	0.201	2.23e-55
SLCO2B1	7.8e-43	0.302742	0.503	0.191	1.36e-38
NACA	1.32e-14	0.302569	0.897	0.685	2.35e-10
ANGPTL4	9.57e-43	0.302481	0.701	0.453	1.67e-38
PTX3	7.92e-14	0.302053	0.385	0.216	1.38e-09
LMOD1	4.8e-49	0.302041	0.79	0.506	7.66e-45
NPC2	1.99e-25	0.302024	0.692	0.414	3.49e-21
PLAC9	1.56e-51	0.301995	0.636	0.32	2.73e-47
RPL36A	2.76e-14	0.301831	0.771	0.506	4.41e-10
SPARCL1	1.84e-71	0.301791	1	0.978	2.94e-67
RPL32	2.7e-06	0.301455	1	0.997	0.0471636
ANPEP	3.2e-41	0.301437	0.564	0.211	5.72e-37
SLC2A3	8.57e-06	0.301273	0.515	0.205	0.149671
ANXA2	3.3e-27	0.301269	0.985	0.959	5.77e-23
SULF1	2.91e-11	0.301175	0.679	0.527	4.65e-07
LTBP4	1.16e-19	0.301024	0.405	0.297	2.02e-15
FPR1	2.33e-60	0.300898	0.472	0.181	4.08e-56
PGAM1	4.32e-49	0.300881	0.728	0.465	7.55e-45
LIF	1.98e-50	0.300774	0.25	0.057	3.16e-46
NGFR	5.54e-110	0.300513	0.358	0.05	9.69e-106
FOSB	2.78e-44	0.300273	0.52	0.206	4.86e-40
RPL41	2.88e-19	0.300264	1	0.993	5.15e-15
PFN1	1.39e-26	0.30021	0.956	0.893	2.48e-22
IGFBP2	2.57e-23	0.299929	0.463	0.343	4.49e-19
ADAM15	4.18e-19	0.299917	0.522	0.208	7.47e-15
GNG11	7.07e-11	0.29983	0.482	0.284	1.13e-06
RPL24	4.18e-14	0.299737	0.846	0.559	7.48e-10
FCGRT	3.92e-18	0.299721	0.723	0.389	6.26e-14
NFIB	3.51e-05	0.299708	0.636	0.312	0.613176
CHI3L2	2.93e-85	0.29951	0.361	0.066	5.12e-81
RPL35	1.36e-14	0.29918	0.941	0.926	2.44e-10
FUNDC2	1.45e-20	0.299166	0.452	0.216	2.53e-16
JUNB	3.75e-24	0.299088	0.719	0.593	5.99e-20
RAB3C	6.87e-35	0.298843	0.242	0.01	1.2e-30
COTL1	1.15e-28	0.298631	0.615	0.303	2.06e-24
RBPMS	3.68e-22	0.298627	0.482	0.338	6.44e-18
KDELR2	4.35e-49	0.298499	0.773	0.52	7.61e-45
HILPDA	1.71e-58	0.298481	0.236	0.058	2.99e-54
MPEG1	7.75e-37	0.29843	0.446	0.111	1.24e-32
SLC25A37	1.96e-61	0.298384	0.403	0.152	3.42e-57
RPS2	2.83e-62	0.298344	0.999	0.986	4.94e-58
SNHG16	2.9e-09	0.298225	0.389	0.094	4.63e-05
HSPA5	4.69e-61	0.298201	0.946	0.777	8.19e-57
PHC2	1.33e-19	0.298106	0.513	0.229	2.12e-15
TFPI2	2.4e-36	0.298067	0.446	0.119	3.83e-32
SCD	2.9e-17	0.298052	0.367	0.158	5.06e-13
MMP14	1.12e-106	0.297855	0.683	0.374	2e-102
RPL11	6.99e-07	0.297718	1	0.98	0.0122113
PPA1	6.79e-42	0.297584	0.601	0.272	1.19e-37
VWF	1.68e-08	0.297558	0.398	0.227	0.000268548
FCGR2A	7.1e-20	0.29753	0.494	0.203	1.13e-15
LAPTM5	8.84e-126	0.297347	0.71	0.358	1.58e-121
PLIN2	1.86e-33	0.29711	0.56	0.242	3.32e-29
FXYD5	1.71e-109	0.297095	0.718	0.402	3.06e-105
UGDH	1.46e-21	0.296931	0.596	0.242	2.62e-17
ALPL	1.55e-67	0.29686	0.369	0.085	2.7e-63
LCP1	4.71e-41	0.296598	0.509	0.183	8.42e-37
IFITM3	8.48e-72	0.296444	1	0.991	1.48e-67
PDE5A	2.81e-33	0.296322	0.5	0.142	5.03e-29
CHMP1B	1.05e-49	0.296219	0.496	0.181	1.84e-45
EMCN	9.83e-09	0.29614	0.333	0.074	0.000171783
ATP5MC3	1.61e-09	0.296085	0.644	0.37	2.81e-05
SHC1	1.45e-18	0.296039	0.482	0.215	2.32e-14
MT1A	4.47e-53	0.296004	0.586	0.275	7.82e-49
RBP5	8.07e-41	0.295847	0.303	0.014	1.41e-36
EIF2S2	6.55e-10	0.295846	0.528	0.151	1.05e-05
TPM3	6.22e-25	0.295816	0.754	0.487	1.09e-20
PLVAP	5.7e-72	0.295706	0.432	0.153	9.95e-68
RPS10	8.59e-12	0.295589	0.99	0.964	1.5e-07
ARF4	6.33e-16	0.295585	0.603	0.295	1.13e-11
NRP1	3.62e-22	0.295575	0.53	0.209	5.78e-18
FKBP1A	6.93e-13	0.295391	0.684	0.467	1.11e-08
WARS	8.69e-32	0.295277	0.383	0.103	1.39e-27
SH3BP5	2.98e-06	0.295243	0.394	0.128	0.0521536
SLC20A1	7.04e-13	0.29521	0.5	0.252	1.26e-08
RPS16	0.00032859	0.295163	0.889	0.863	1
HYAL2	4.86e-36	0.29507	0.449	0.104	8.69e-32
TM4SF1	4.06e-14	0.295025	0.755	0.554	7.1e-10
ACTB	2.98e-53	0.295004	1	1	5.21e-49
LAMA5	3.16e-09	0.294913	0.424	0.106	5.53e-05
TMEM47	1.02e-46	0.294798	0.73	0.441	1.62e-42
LTBP1	6.41e-65	0.29445	0.996	0.968	1.02e-60
RPL31	2.82e-11	0.294425	0.99	0.958	4.93e-07
CXCL2	1.83e-23	0.294198	0.306	0.026	2.92e-19
COL6A3	3.08e-40	0.294192	0.663	0.425	5.38e-36
PGK1	4.78e-54	0.294028	0.886	0.71	8.36e-50
NME1	6.82e-41	0.293988	0.389	0.085	1.09e-36
HIF1A	2.68e-46	0.293966	0.764	0.513	4.69e-42
RPS10	7.69e-14	0.293925	0.926	0.715	1.38e-09
RCN1	2.43e-15	0.293888	0.705	0.393	4.35e-11
MFAP4	3.28e-47	0.29372	0.936	0.83	5.24e-43
RPL12	0.000187235	0.293663	0.944	0.866	1
TPP1	1.63e-29	0.293623	0.659	0.335	2.92e-25
HLA-DQB1	1.44e-61	0.293477	0.395	0.13	2.51e-57
CALU	4.16e-95	0.293271	0.745	0.468	7.44e-91
EGFL7	2.68e-24	0.293234	0.434	0.144	4.28e-20
SPTBN1	1.29e-19	0.293199	0.61	0.257	2.31e-15
RPS26	2.49e-15	0.293154	0.777	0.487	3.97e-11
RPL21	3.16e-06	0.293033	1	0.988	0.0552085
LRP1	2.52e-31	0.292922	0.884	0.637	4.4e-27
ITM2B	2.8e-17	0.292881	0.982	0.911	4.47e-13
RPS26	7.17e-10	0.292553	0.921	0.891	1.25e-05
PABPC1	5.62e-14	0.2925	0.729	0.467	8.97e-10
HYAL2	2.07e-71	0.292397	0.398	0.133	3.61e-67
MT-ND5	3e-41	0.292102	0.653	0.572	5.37e-37
TRIB1	1.69e-13	0.292002	0.485	0.096	2.95e-09
C4orf48	1.81e-67	0.291753	0.522	0.218	3.17e-63
RPS11	4.1e-15	0.291656	0.993	0.942	7.33e-11
GPX3	2.08e-74	0.291389	0.581	0.352	3.71e-70
COL5A3	7.31e-26	0.291364	0.446	0.108	1.28e-21
AEBP1	2.7e-123	0.291363	0.998	0.939	4.83e-119
EEF1A1	1.08e-08	0.290981	1	1	0.000172075
ADAMTS8	1.17e-70	0.290432	0.352	0.102	2.04e-66
ARF4	1.2e-51	0.290403	0.64	0.365	2.1e-47
BMP2	2.26e-99	0.290374	0.355	0.082	3.95e-95
YBX3	6.41e-14	0.290357	0.61	0.545	1.12e-09
FAM20C	2.84e-12	0.290134	0.42	0.271	5.08e-08
TIMP2	1.17e-10	0.289877	0.833	0.661	2.09e-06
ITGB5	4.16e-47	0.289723	0.912	0.793	6.64e-43
CHMP1A	2.06e-06	0.289676	0.389	0.125	0.0329067
IFI27	2.12e-23	0.28944	0.313	0.084	3.39e-19
C1R	8.41e-26	0.288879	0.905	0.759	1.34e-21
RGS2	1.16e-13	0.288865	0.43	0.213	1.86e-09
PALM2-AKAP2	4.51e-13	0.288774	0.594	0.271	7.88e-09
RPS9	4.3e-13	0.288718	0.926	0.801	7.69e-09
MT-CO3	1.45e-167	0.288711	1	1	2.59e-163
RPS21	0.00269413	0.288677	0.778	0.728	1
C7	1.29e-15	0.288621	0.331	0.12	2.06e-11
TPT1	1.34e-38	0.288573	1	1	2.34e-34
TMSB4X	6.82e-124	0.288568	0.997	0.979	1.22e-119
LINC00632	5.15e-30	0.288525	0.376	0.071	9e-26
ID4	2.01e-13	0.288463	0.42	0.192	3.59e-09
SET	5.26e-50	0.288371	0.674	0.389	9.19e-46
SULF2	6.21e-23	0.288345	0.544	0.196	1.11e-18
VWA1	8.58e-08	0.28818	0.455	0.136	0.00149876
RPS5	2.74e-06	0.288114	1	0.966	0.0478681
SEMA3F	9.4e-28	0.287953	0.404	0.107	1.68e-23
KLF6	5.6e-113	0.287625	0.587	0.283	1e-108
FTL	1.13e-224	0.287522	1	0.999	2.02e-220
ZFP36L1	2.84e-17	0.287435	0.646	0.559	4.54e-13
RPS27L	1.69e-21	0.287168	0.73	0.484	2.96e-17
S1PR1	1.55e-11	0.287055	0.455	0.098	2.7e-07
KCTD12	5.59e-07	0.286924	0.818	0.339	0.00976125
SH3BGRL3	9.79e-43	0.286915	0.949	0.894	1.71e-38
S100A9	6.82e-85	0.286519	0.471	0.24	1.22e-80
CCN3	1.37e-37	0.286323	0.498	0.186	2.4e-33
NEAT1	2.49e-33	0.286193	0.961	0.848	4.35e-29
MT1M	5.81e-29	0.286158	0.793	0.615	1.02e-24
MCL1	1.21e-13	0.28615	0.76	0.455	2.16e-09
SLC14A1	1.96e-22	0.286132	0.44	0.148	3.51e-18
ANXA5	0.00107464	0.286131	0.833	0.656	1
TAGLN2	1.02e-09	0.285927	0.474	0.44	1.63e-05
SEC61A1	2.47e-16	0.285701	0.57	0.301	3.94e-12
SNHG16	2.13e-67	0.285359	0.519	0.22	3.72e-63
ITGA6	9.3e-41	0.285355	0.419	0.084	1.66e-36
EIF1	0.000775834	0.285332	0.861	0.671	1
TUBA1A	5.09e-10	0.285317	0.674	0.505	8.13e-06
RACK1	1.35e-05	0.285311	1	0.934	0.235787
PCAT19	2.2e-113	0.285022	0.341	0.066	3.85e-109
C3AR1	7.04e-46	0.284929	0.428	0.138	1.23e-41
EMCN	3.74e-49	0.284925	0.397	0.065	6.69e-45
EFEMP1	2.5e-15	0.284894	0.941	0.871	4.47e-11
MPZL1	1.58e-08	0.284827	0.5	0.153	0.000252765
RANBP1	5.33e-67	0.284734	0.492	0.2	9.31e-63
HMGA1	1.41e-11	0.284726	0.417	0.088	2.25e-07
RPL10A	5.54e-13	0.284647	0.882	0.645	9.9e-09
PLTP	1.51e-51	0.284602	0.68	0.349	2.64e-47
HLA-DMB	9.27e-35	0.28458	0.428	0.107	1.48e-30
UBE2D3	0.000335593	0.284456	0.583	0.307	1
TMA7	6.16e-08	0.284367	0.812	0.582	0.00107695
PRSS23	9.12e-44	0.284333	0.913	0.779	1.46e-39
HTRA3	5.2e-47	0.28429	0.503	0.232	9.09e-43
SRM	1.35e-57	0.284268	0.563	0.272	2.35e-53
RPL22	2.69e-05	0.28415	0.97	0.886	0.469426
CCDC71L	2.51e-41	0.283907	0.383	0.082	4e-37
ISLR	3.34e-12	0.283894	0.616	0.359	5.97e-08
RPL14	5.18e-49	0.283767	0.949	0.872	9.06e-45
JCHAIN	1.15e-25	0.283753	0.24	0.095	2.02e-21
TGFBR2	3.01e-16	0.283698	0.721	0.372	5.37e-12
RPL37	1.35e-14	0.283658	0.97	0.863	2.15e-10
CFH	1.06e-11	0.283548	0.715	0.519	1.69e-07
CD151	6.35e-58	0.283462	0.997	0.956	1.01e-53
CD59	2.78e-107	0.283275	0.963	0.919	4.98e-103
CCN5	2.7e-07	0.283143	0.329	0.145	0.00483022
LAP3	1.6e-41	0.282887	0.544	0.232	2.79e-37
CYCS	9.51e-53	0.282732	0.549	0.278	1.66e-48
SEC61G	0.000391632	0.282536	0.417	0.194	1
SNRPG	3.88e-51	0.282505	0.575	0.302	6.77e-47
RAMP2	3.1e-28	0.282483	0.397	0.101	5.54e-24
HLA-DMA	1.36e-29	0.282328	0.458	0.136	2.17e-25
CBX3	2.28e-09	0.282229	0.584	0.312	3.98e-05
RPL28	4.02e-17	0.282169	1	0.981	7.18e-13
PTGIS	4.74e-15	0.281962	0.613	0.528	8.29e-11
RCN3	2.93e-15	0.281635	0.767	0.443	5.24e-11
ADGRF5	6.62e-104	0.281518	0.355	0.078	1.16e-99
OAF	2.6e-54	0.281329	0.439	0.137	4.54e-50
ADH1B	7.12e-10	0.281182	0.699	0.47	1.14e-05
RPL37	2.12e-51	0.281078	0.997	0.99	3.71e-47
MS4A6A	2.43e-45	0.280988	0.456	0.163	4.24e-41
FCGR3A	7.09e-28	0.280836	0.548	0.279	1.24e-23
CYTOR	5.55e-86	0.280638	0.43	0.13	9.7e-82
BCL2A1	2.95e-102	0.280616	0.259	0.011	4.71e-98
RPL7A	6.61e-06	0.280519	1	0.958	0.115524
CCN1	2.01e-31	0.280482	0.601	0.383	3.51e-27
NME2	0.000446447	0.280355	0.611	0.373	1
AIF1	2.1e-31	0.280308	0.503	0.227	3.67e-27
NEXN	5.39e-67	0.280266	0.557	0.225	8.6e-63
IMPDH2	5.69e-06	0.28025	0.444	0.163	0.0909223
BTG2	3.38e-05	0.280202	0.485	0.202	0.590223
CFI	8.96e-19	0.280044	0.394	0.05	1.57e-14
UBE2S	1.76e-84	0.280017	0.389	0.112	3.08e-80
MARCKS	7.53e-42	0.280016	0.543	0.303	1.32e-37
NDUFS5	1.76e-13	0.279931	0.56	0.322	2.8e-09
LTBP2	2.91e-51	0.279884	0.99	0.962	4.65e-47
NCL	4.96e-41	0.279766	0.763	0.533	8.66e-37
EIF3M	0.00265708	0.279743	0.333	0.164	1
S1PR1	3.29e-50	0.279697	0.382	0.06	5.88e-46
SNAI2	1.09e-12	0.279672	0.436	0.173	1.9e-08
ITGB2	4.11e-115	0.279648	0.587	0.276	7.35e-111
CPVL	1.02e-05	0.279543	0.394	0.135	0.177925
EEF2	0.000629722	0.279407	0.861	0.703	1
SPARC	9.02e-93	0.279386	0.997	0.965	1.61e-88
TSC22D3	3.67e-10	0.279373	0.646	0.496	6.41e-06
CTSB	1.08e-12	0.279157	0.902	0.843	1.73e-08
RPL41	1.13e-06	0.27911	1	1	0.0197294
CTHRC1	1.14e-93	0.279017	0.371	0.093	1.99e-89
RPS24	3.12e-12	0.278967	0.898	0.744	4.98e-08
MCAM	8.16e-34	0.278933	0.609	0.391	1.43e-29
C1QBP	1.07e-69	0.278726	0.457	0.172	1.87e-65
ITGB5	2.28e-12	0.278724	0.687	0.432	4.08e-08
RPL37A	3.66e-65	0.278482	1	0.997	6.4e-61
MT1X	2.31e-38	0.278435	0.434	0.297	4.13e-34
RPL34	1.14e-11	0.278376	0.898	0.755	1.82e-07
MYLK	1.89e-45	0.278247	0.783	0.516	3.01e-41
PLAT	3.19e-10	0.278187	0.515	0.286	5.7e-06
PI15	1.82e-28	0.278109	0.264	0.057	2.91e-24
RPL13A	0.000208016	0.278025	1	0.982	1
RPS6	0.00163645	0.278	0.917	0.887	1
TMEM176B	1.4e-36	0.277997	0.37	0.1	2.51e-32
OAZ1	1.26e-20	0.277871	0.897	0.716	2.25e-16
SUN2	5.17e-41	0.27784	0.721	0.461	8.26e-37
GJA4	4.24e-09	0.277751	0.455	0.118	7.41e-05
TCF4	1.09e-06	0.277677	0.553	0.309	0.0195281
ME2	5.22e-44	0.277669	0.413	0.133	9.13e-40
SH3BGRL2	5.89e-23	0.277512	0.333	0.03	1.03e-18
HMGB1	4.02e-38	0.277457	0.731	0.517	7.03e-34
GNG5	3.2e-08	0.277378	0.614	0.371	0.000558851
FMOD	8.96e-14	0.277336	0.433	0.262	1.6e-09
SET	2.43e-19	0.277308	0.603	0.254	4.35e-15
GADD45A	1.24e-30	0.277034	0.543	0.241	2.16e-26
RPL17	3.14e-12	0.276976	0.91	0.778	5.01e-08
ATP5MD	6.69e-07	0.276874	0.693	0.494	0.0116816
MAFB	6.69e-32	0.276856	0.524	0.218	1.2e-27
RBP7	5.35e-23	0.276832	0.289	0.075	8.54e-19
IGFBP6	5.15e-86	0.276816	0.708	0.414	9.21e-82
GAPDH	1.13e-32	0.276363	1	0.973	1.8e-28
CD52	2.58e-11	0.276354	0.424	0.088	4.51e-07
RPLP2	0.00194626	0.276344	0.944	0.932	1
H3F3B	5.5e-25	0.276309	0.868	0.751	8.78e-21
MAT2A	1.76e-36	0.276301	0.59	0.284	3.08e-32
CD59	1.14e-27	0.276201	0.887	0.729	1.82e-23
ANXA1	5.85e-22	0.276119	0.928	0.813	1.02e-17
ADAMTS4	1.11e-76	0.275861	0.473	0.247	1.98e-72
CD93	2.11e-15	0.275773	0.464	0.208	3.36e-11
MSN	0.000131158	0.275407	0.75	0.438	1
ACKR3	1.85e-35	0.275282	0.458	0.19	3.24e-31
NFIA	6.49e-15	0.275251	0.385	0.293	1.13e-10
PLAUR	8.66e-15	0.275084	0.527	0.243	1.55e-10
RPS7	7.99e-43	0.274958	0.955	0.897	1.4e-38
C3	6.82e-35	0.274909	0.352	0.081	1.09e-30
VSIG4	1.56e-45	0.274764	0.568	0.278	2.73e-41
CALCRL	2.19e-23	0.274727	0.39	0.113	3.92e-19
FABP4	8.54e-17	0.274675	0.375	0.13	1.53e-12
ESAM	1.16e-21	0.274553	0.493	0.171	2.07e-17
HNRNPAB	2.12e-49	0.274537	0.591	0.316	3.7e-45
IFITM1	2.11e-55	0.274293	0.38	0.104	3.68e-51
ITGB5	3.06e-29	0.274283	0.702	0.493	5.34e-25
RPL8	6.89e-14	0.274044	0.978	0.929	1.23e-09
VIM	2.03e-72	0.274042	1	0.995	3.24e-68
TUBA1A	6.14e-22	0.274034	0.886	0.73	1.07e-17
PDK4	2.59e-25	0.273772	0.386	0.113	4.13e-21
ATP1B3	0.000240894	0.273665	0.727	0.421	1
MT-ND2	7.01e-61	0.273659	0.999	0.995	1.22e-56
IL1R1	2.07e-11	0.273415	0.594	0.297	3.61e-07
APLNR	5.77e-22	0.273396	0.375	0.11	1.03e-17
TMED9	4.93e-17	0.27329	0.637	0.306	8.81e-13
FOS	6e-09	0.273167	0.596	0.389	9.57e-05
LRRC59	1e-61	0.273147	0.52	0.23	1.75e-57
S100A6	5.26e-112	0.27308	0.986	0.973	9.4e-108
PSMC5	1.33e-06	0.272994	0.667	0.289	0.0212976
EPAS1	2.32e-31	0.272984	0.715	0.494	4.05e-27
HLA-C	1.32e-16	0.272915	0.56	0.279	2.11e-12
PRG4	1.05e-36	0.272883	0.422	0.297	1.87e-32
PSMA7	6.54e-43	0.272704	0.666	0.41	1.14e-38
IL1R1	2.27e-27	0.272662	0.409	0.128	3.63e-23
NDUFA4L2	4.64e-20	0.272626	0.481	0.235	8.11e-16
RPL9	8.68e-13	0.272581	1	0.989	1.52e-08
TSC22D1	0.000105273	0.272525	0.529	0.355	1
AOC3	1.8e-40	0.272242	0.855	0.652	2.88e-36
FMO2	2.64e-26	0.271989	0.469	0.188	4.62e-22
GSTP1	3.73e-17	0.271946	0.84	0.707	6.51e-13
PLXDC2	3.92e-08	0.271938	0.435	0.199	0.000701142
C7	8.31e-63	0.271828	0.638	0.276	1.45e-58
TAF1D	6.12e-08	0.271592	0.417	0.121	0.000976509
RPL27	0.00293095	0.271482	0.861	0.652	1
ATP6V0D1	1.4e-26	0.27126	0.497	0.246	2.44e-22
S100A10	0.00409607	0.2712	0.611	0.393	1
LOX	1.95e-13	0.271123	0.334	0.229	3.41e-09
FABP4	8.33e-62	0.270912	0.594	0.244	1.46e-57
TNFRSF12A	2.13e-21	0.2709	0.479	0.175	3.81e-17
CTSL	1.14e-36	0.27089	0.687	0.444	1.99e-32
LUM	4.83e-28	0.27088	0.507	0.437	8.63e-24
IFI27	4.79e-42	0.270652	0.425	0.184	8.36e-38
RPS20	6.42e-13	0.270593	0.875	0.588	1.15e-08
SNRPB	2.35e-72	0.270565	0.509	0.197	4.12e-68
IGFBP4	4.3e-88	0.270436	0.906	0.666	7.68e-84
RPS18	4.46e-40	0.270129	0.997	0.995	7.8e-36
MT-ND4	2.1e-61	0.270085	1	1	3.67e-57
SLIRP	4.52e-09	0.270059	0.564	0.305	7.91e-05
GSTO1	3.21e-05	0.269992	0.528	0.238	0.512225
SPP1	2.28e-12	0.269765	0.544	0.316	3.64e-08
HLA-DQB1	2.84e-21	0.269707	0.41	0.142	4.53e-17
RPLP2	4.85e-77	0.26943	1	0.997	8.48e-73
LMNA	1.34e-87	0.269209	0.717	0.429	2.39e-83
ACTA2	1.37e-46	0.269153	1	0.943	2.19e-42
NUDT4	1.14e-09	0.269141	0.412	0.167	2.04e-05
RAMP1	4.19e-40	0.26909	0.426	0.2	7.32e-36
THBD	2.14e-13	0.268857	0.614	0.41	3.74e-09
SH3PXD2A	2.92e-11	0.268713	0.406	0.163	5.1e-07
ITGB2	8.56e-18	0.268607	0.476	0.199	1.37e-13
ZFAS1	1.86e-12	0.268597	0.584	0.269	3.25e-08
CYYR1	1.46e-14	0.268378	0.303	0.039	2.54e-10
COL5A1	8.17e-100	0.268299	0.677	0.362	1.46e-95
FOLR2	6.24e-50	0.268205	0.407	0.126	1.09e-45
HES1	0.000133963	0.268196	0.455	0.186	1
LIPA	1.6e-34	0.26799	0.434	0.171	2.8e-30
MEG3	8.26e-06	0.267897	0.417	0.153	0.13183
ACP5	6.67e-53	0.267738	0.363	0.085	1.19e-48
F13A1	3.32e-26	0.267728	0.379	0.132	5.95e-22
CRIP2	1.77e-35	0.267659	0.898	0.767	2.83e-31
TUBB4B	1.08e-43	0.26734	0.694	0.431	1.88e-39
S100A10	4.01e-77	0.26717	0.787	0.576	7.17e-73
PDCD5	4.61e-12	0.267076	0.564	0.263	8.05e-08
FIBIN	3.89e-41	0.267069	0.467	0.224	6.79e-37
PDIA3	6.72e-41	0.266804	0.804	0.595	1.17e-36
C1QA	5.97e-16	0.26676	0.751	0.493	1.07e-11
RELB	1.1e-09	0.266748	0.333	0.069	1.76e-05
HLA-C	1.39e-86	0.266661	0.449	0.207	2.48e-82
SRGN	6.28e-20	0.266621	0.685	0.398	1.12e-15
CLIC4	6.78e-13	0.266607	0.683	0.589	1.21e-08
ADAMTS9	4.62e-05	0.26659	0.361	0.133	0.738117
MAPKAPK2	1.41e-05	0.266425	0.472	0.19	0.224772
RPL37A	1.61e-15	0.266307	0.982	0.918	2.56e-11
IFITM2	7.17e-17	0.266184	0.975	0.927	1.25e-12
NOP10	5.58e-11	0.266146	0.663	0.354	9.74e-07
PPP1R12B	6.25e-37	0.266071	0.73	0.483	9.98e-33
GLRX	1.79e-38	0.266036	0.215	0.057	2.86e-34
LPP	1.89e-11	0.265865	0.461	0.408	3.3e-07
IL4R	2.22e-21	0.265743	0.326	0.105	3.54e-17
COLEC12	3.24e-70	0.265611	0.394	0.091	5.66e-66
PDPN	8.43e-33	0.265587	0.197	0.055	1.35e-28
MT-CO2	1.14e-109	0.265481	1	0.999	2.04e-105
FBLN5	9.11e-18	0.265471	0.524	0.425	1.59e-13
HSP90AB1	8.69e-47	0.26546	0.955	0.893	1.52e-42
NPM1	8.62e-12	0.265413	0.64	0.366	1.54e-07
ATP1B3	2.94e-11	0.265406	0.387	0.292	4.7e-07
HAS1	1.09e-34	0.265371	0.219	0.031	1.95e-30
SGK1	1.12e-138	0.265345	0.434	0.144	2e-134
RAMP2	9.72e-08	0.265343	0.424	0.12	0.00169928
RPL4	9.73e-14	0.26525	0.956	0.88	1.74e-09
MT-ATP8	2.88e-13	0.265173	0.377	0.189	5.03e-09
CSRP1	6.01e-43	0.26516	0.925	0.793	9.6e-39
PDIA6	3.55e-27	0.265038	0.841	0.58	6.21e-23
CPVL	2.35e-45	0.265003	0.407	0.116	4.2e-41
ACKR1	1e-122	0.264792	0.34	0.099	1.79e-118
EDIL3	2.27e-37	0.264684	0.549	0.298	3.96e-33
FZD4	5.57e-07	0.264511	0.394	0.116	0.00972773
HIF1A	1.95e-11	0.264378	0.87	0.669	3.5e-07
MXRA7	5.89e-38	0.264316	0.79	0.574	9.41e-34
NEAT1	2.71e-65	0.264068	0.964	0.951	4.84e-61
CD82	3.33e-25	0.26387	0.247	0.101	5.32e-21
ALCAM	1.21e-31	0.263809	0.536	0.23	2.12e-27
GLUL	6.67e-35	0.263804	0.874	0.659	1.17e-30
RPL23	2.63e-10	0.263786	0.825	0.61	4.2e-06
SAMHD1	6.92e-44	0.263755	0.531	0.256	1.21e-39
WTAP	2.57e-07	0.263724	0.528	0.184	0.00409914
RPL19	4.24e-13	0.263624	0.956	0.803	7.59e-09
COL6A2	1.46e-67	0.263603	0.99	0.938	2.61e-63
TSPO	1.77e-20	0.263307	0.796	0.598	3.09e-16
JAM2	1.1e-15	0.263299	0.333	0.043	1.93e-11
ACTG1	8.08e-70	0.263127	1	0.999	1.41e-65
PLN	1.12e-38	0.26306	0.737	0.472	1.79e-34
CCT5	6.47e-45	0.262934	0.577	0.32	1.13e-40
PSMD13	0.000258884	0.26287	0.333	0.133	1
PSAP	3.04e-121	0.262866	0.984	0.96	5.44e-117
CYTL1	2.65e-40	0.26277	0.592	0.319	4.23e-36
CXCR4	2.59e-32	0.262534	0.367	0.086	4.14e-28
CDH11	1.36e-104	0.262396	0.522	0.239	2.43e-100
SLC38A2	1.91e-08	0.262378	0.678	0.468	0.00034072
TPT1	1.92e-18	0.262338	0.995	0.99	3.43e-14
RGS5	5.55e-17	0.262225	0.667	0.386	9.93e-13
SELENOP	3.01e-41	0.262222	0.495	0.233	5.26e-37
COL5A1	7.83e-43	0.262191	0.561	0.307	1.37e-38
FOLR2	9.83e-20	0.261988	0.434	0.163	1.57e-15
CTSS	4.28e-19	0.261896	0.41	0.153	6.83e-15
MS4A6A	7.09e-22	0.261891	0.41	0.138	1.13e-17
ATP6V0D1	4.35e-28	0.261651	0.542	0.244	7.77e-24
LOXL2	2.39e-81	0.261638	0.358	0.098	4.17e-77
PALM2-AKAP2	0.0021249	0.261379	0.444	0.235	1
TIMP2	2.97e-33	0.261335	0.829	0.712	5.19e-29
TNFAIP3	4.92e-05	0.261334	0.273	0.083	0.86034
HLA-E	6.2e-13	0.261321	0.836	0.666	1.11e-08
SULF2	0.000131917	0.26125	0.485	0.212	1
PXDN	0.000385252	0.261155	0.519	0.316	1
NPC2	4.64e-89	0.261149	0.681	0.388	8.29e-85
COL3A1	6.99e-127	0.260957	0.997	0.926	1.25e-122
SLC40A1	9.41e-43	0.260647	0.397	0.101	1.68e-38
MALL	6.88e-51	0.260593	0.324	0.072	1.2e-46
PPP1CB	5.19e-10	0.260582	0.699	0.542	9.07e-06
RPL30	7.66e-05	0.26047	1	0.987	1
MT-CO1	1.01e-06	0.260361	1	0.994	0.0160991
ELOVL5	2.54e-14	0.260297	0.505	0.199	4.44e-10
SULF1	2.17e-28	0.260232	0.579	0.367	3.79e-24
CAPNS1	5.11e-05	0.260186	0.909	0.511	0.893468
ELOB	1.9e-17	0.260183	0.836	0.676	3.32e-13
CCDC69	4.25e-08	0.25991	0.303	0.066	0.000742355
HMGA1	3.22e-32	0.259768	0.413	0.154	5.62e-28
TNS1	8.03e-39	0.259366	0.908	0.797	1.28e-34
KLF2	7.29e-15	0.25935	0.555	0.265	1.3e-10
CLMP	3.23e-18	0.25934	0.388	0.256	5.64e-14
DDX21	2.91e-56	0.25924	0.494	0.218	5.08e-52
PPP1R12B	7.36e-19	0.259032	0.268	0.158	1.29e-14
BST2	2.77e-25	0.258957	0.575	0.258	4.96e-21
B2M	1.14e-48	0.258956	0.998	0.999	1.99e-44
EIF4A1	7.39e-50	0.258815	0.969	0.885	1.29e-45
SERPINA3	6.63e-24	0.258731	0.528	0.451	1.19e-19
ZFP36	4.78e-100	0.258712	0.616	0.314	8.56e-96
MT1E	5.68e-09	0.258709	0.349	0.275	9.07e-05
RPS27A	1.48e-14	0.258663	0.918	0.867	2.64e-10
RPLP2	1.82e-15	0.258538	1	0.967	3.26e-11
CAPZA1	5.97e-16	0.258431	0.43	0.196	9.53e-12
FSTL1	1.14e-26	0.258417	0.848	0.694	1.98e-22
CSF3	6.47e-50	0.258387	0.249	0.028	1.03e-45
FCGRT	1.38e-32	0.258344	0.639	0.328	2.41e-28
PLA2G2A	4.98e-117	0.258251	0.357	0.11	8.9e-113
RPS27A	2.02e-10	0.258184	0.99	0.985	3.52e-06
MMRN2	1.31e-29	0.258173	0.382	0.091	2.35e-25
AIF1	9.8e-23	0.258147	0.446	0.154	1.57e-18
TUBA1C	2.26e-25	0.258121	0.659	0.339	4.04e-21
IGF1	3.77e-62	0.258085	0.399	0.127	6.58e-58
APOD	1.99e-22	0.257935	0.352	0.114	3.18e-18
NDUFB4	9.81e-09	0.257896	0.594	0.329	0.000171409
KCNMA1	3.97e-47	0.25788	0.413	0.116	6.93e-43
TCP1	3.68e-51	0.257502	0.529	0.258	6.43e-47
IL6ST	1.84e-05	0.257428	0.758	0.372	0.321347
RPS21	2.68e-14	0.257423	0.9	0.728	4.78e-10
SOD3	6.02e-13	0.257413	0.54	0.276	1.08e-08
PLS3	7.53e-34	0.257265	0.815	0.638	1.2e-29
S100A12	2.17e-13	0.257244	0.242	0.028	3.78e-09
SLC16A3	9.84e-53	0.257211	0.48	0.216	1.72e-48
C5AR1	1.92e-54	0.257157	0.399	0.143	3.35e-50
ID3	9.7e-22	0.256902	0.836	0.613	1.69e-17
PLAT	1.85e-16	0.256846	0.488	0.281	3.23e-12
PPP1R15B	0.000151732	0.256501	0.222	0.066	1
RPL35	6.58e-55	0.256161	0.999	0.99	1.15e-50
ACTN1	4.85e-11	0.256098	0.56	0.429	8.67e-07
ANXA5	2.96e-19	0.255977	0.847	0.686	5.17e-15
ASAH1	3.52e-27	0.255953	0.52	0.233	6.3e-23
BHLHE40	0.00205466	0.255915	0.528	0.287	1
FDPS	0.00241978	0.255825	0.278	0.12	1
LCP1	8.44e-33	0.2558	0.503	0.216	1.48e-28
GAS6	2.67e-09	0.255742	0.417	0.293	4.78e-05
INSR	1.56e-16	0.255635	0.434	0.181	2.49e-12
GPX3	1.7e-28	0.255578	0.799	0.615	2.97e-24
CKAP4	4.72e-102	0.255456	0.515	0.235	8.44e-98
RPS11	0.00012315	0.255439	0.972	0.958	1
CCNI	6.08e-06	0.255367	0.588	0.377	0.108682
RPL28	2.13e-62	0.255299	1	0.996	3.72e-58
THBS1	6.72e-08	0.255213	0.493	0.283	0.00120092
CAVIN1	9.12e-37	0.255185	0.917	0.78	1.46e-32
TPM1	7.92e-38	0.255146	0.856	0.676	1.26e-33
SLC16A3	3.64e-28	0.255137	0.604	0.282	6.52e-24
TAGLN2	1.44e-11	0.255115	0.875	0.622	2.57e-07
LIF	8.16e-135	0.255108	0.289	0.064	1.46e-130
MAP1B	7.3e-78	0.255107	0.683	0.405	1.3e-73
B2M	2.19e-20	0.255069	1	0.996	3.5e-16
EMILIN1	3.89e-12	0.255026	0.785	0.605	6.96e-08
DAD1	4.77e-09	0.254997	0.713	0.411	8.33e-05
MT-ND4L	3.14e-21	0.254924	0.343	0.259	5.62e-17
ADAMTS1	4.69e-23	0.25486	0.747	0.533	8.19e-19
LDHA	9.2e-09	0.25483	0.746	0.598	0.000146867
RPSA	0.0027043	0.254813	0.833	0.738	1
GGT5	0.000224686	0.254796	0.636	0.319	1
HSPA8	6.34e-08	0.254763	0.515	0.522	0.00101188
IL33	2.45e-26	0.254747	0.453	0.273	4.27e-22
SPRY1	6.2e-23	0.254576	0.449	0.141	1.11e-18
PTX3	5.97e-06	0.25457	0.267	0.139	0.106821
CDH13	2.03e-34	0.254543	0.718	0.484	3.23e-30
ARPC2	1.41e-40	0.254426	0.697	0.443	2.46e-36
PMEPA1	8.07e-36	0.254345	0.663	0.411	1.29e-31
GAS5	1.04e-05	0.254194	0.556	0.239	0.165501
ATP5F1B	0.000219667	0.253963	0.667	0.371	1
GNAI2	6.66e-14	0.253869	0.691	0.365	1.19e-09
JUNB	2.05e-10	0.253851	0.87	0.624	3.66e-06
CCN3	1.29e-130	0.253847	0.387	0.12	2.31e-126
NR2F2	1.08e-17	0.253813	0.456	0.17	1.93e-13
ITGA11	8.68e-09	0.253776	0.329	0.124	0.000155245
LAPTM5	2.62e-13	0.253644	0.508	0.272	4.18e-09
MAGED2	1.45e-21	0.253302	0.594	0.321	2.53e-17
PLTP	2.47e-14	0.253248	0.584	0.301	3.95e-10
UQCRQ	3.24e-14	0.253114	0.823	0.649	5.66e-10
MYLK	1.67e-13	0.253059	0.398	0.311	2.91e-09
SPTBN1	1.25e-27	0.253039	0.647	0.362	2.19e-23
MT-CYB	3.09e-12	0.252949	1	1	5.4e-08
MT-ND5	5.31e-21	0.252838	0.855	0.748	9.27e-17
ID3	5.82e-11	0.252666	0.658	0.378	1.04e-06
RPL17	9.7e-14	0.252622	0.995	0.986	1.69e-09
RPS16	2.98e-11	0.252595	0.978	0.889	5.34e-07
SH3BGRL3	1e-71	0.252578	0.856	0.724	1.79e-67
RCAN1	1.73e-13	0.252416	0.396	0.139	3.02e-09
SELENOW	4.75e-19	0.252267	0.894	0.712	8.3e-15
LDHB	1.38e-36	0.252229	0.698	0.458	2.41e-32
MTHFD2	5.4e-07	0.252178	0.402	0.358	0.00942936
ARHGDIA	6e-11	0.252155	0.694	0.484	9.58e-07
SMAD7	1.33e-22	0.252077	0.247	0.116	2.33e-18
NRARP	1.67e-08	0.251965	0.273	0.053	0.000291188
SLC19A2	1.48e-46	0.251952	0.356	0.105	2.58e-42
PLIN2	7.32e-05	0.251839	0.333	0.124	1
TCF4	0.000232632	0.251806	0.606	0.314	1
CD163	1.88e-97	0.25176	0.606	0.307	3.36e-93
TSPO	8.63e-80	0.251731	0.652	0.387	1.54e-75
LUM	2.25e-40	0.251659	0.682	0.38	3.93e-36
PFN1	1.57e-09	0.251617	0.865	0.805	2.51e-05
GABARAP	3.54e-22	0.251542	0.692	0.398	6.34e-18
JAK3	1.09e-43	0.251493	0.269	0.04	1.73e-39
OSR1	2.29e-52	0.251426	0.338	0.116	4e-48
EHD1	1.47e-06	0.251358	0.417	0.136	0.0234469
MCL1	1.7e-27	0.251341	0.811	0.628	2.97e-23
IGKC	2.72e-152	0.251301	0.682	0.334	4.86e-148
TUBB	1.06e-08	0.251237	0.622	0.48	0.000168507
LTBP3	1.48e-25	0.25116	0.514	0.319	2.59e-21
PLD3	4.06e-22	0.25109	0.516	0.23	7.27e-18
RHOB	6.27e-24	0.251063	0.852	0.622	1.1e-19
SFRP1	1.7e-66	0.251024	0.43	0.142	2.72e-62
PABPC1	2.29e-12	0.250981	0.945	0.814	4.09e-08
RBP4	5.38e-23	0.25093	0.366	0.084	9.41e-19
SHANK3	3.48e-34	0.250913	0.36	0.073	6.23e-30
NOP53	3.72e-07	0.250906	0.51	0.379	0.00649161
ADAM12	1.03e-17	0.250892	0.287	0.067	1.8e-13
LAMA4	9.88e-51	0.250843	0.488	0.229	1.73e-46
MYDGF	2.22e-17	0.250707	0.514	0.217	3.98e-13
TUBB6	1.84e-41	0.250698	0.566	0.317	3.22e-37
CCND3	6.16e-05	0.250658	0.455	0.188	1
CSTB	9.36e-09	0.250504	0.606	0.331	0.0001636
RPL34	1.84e-10	0.250478	0.904	0.8	3.29e-06
TXN	1.78e-15	0.250408	0.703	0.507	3.11e-11
PPP2CA	0.00287791	0.250384	0.333	0.16	1
CAVIN1	1.79e-17	0.250356	0.802	0.576	3.13e-13
MSC	2.37e-19	0.250326	0.342	0.121	3.78e-15
CYTH4	4.91e-28	0.250249	0.342	0.091	7.85e-24
EPAS1	9.99e-58	0.250194	0.625	0.426	1.79e-53
RPS20	0.00455883	0.250167	0.861	0.648	1
